# Supplementary material for: catena-Poly[[(1,10-phenanthroline-κ2 N,N′)copper(I)]-μ2-iodido]
Source: Acta Crystallogr Sect E Struct Rep Online. 2010 Oct 31;66(Pt 11):m1486. doi: 10.1107/S1600536810043205 (PMC3009332; doi:10.1107/S1600536810043205)
Supplement: Supplementary file 1 [file e-66-m1486-sup1.cif]

##############################################################################
###                                                                        ###
###        Electronic paper (Acta Crystallographica Section E)             ###
###                                                                        ###
##############################################################################
#                                                                            #
# This CIF contains the data in a paper accepted for publication in Acta     #
# Crystallographica Section E. It conforms to the requirements of Notes      #
# for Authors for Section E, and has been peer reviewed under the auspices   #
# of the IUCr Commission on Journals.                                        #
#                                                                            #
# Full details of the Crystallographic Information File format               #
# are given in the paper "The Crystallographic Information File (CIF):       #
# a New Standard Archive File for Crystallography" by S. R. Hall, F. H.      #
# Allen and I. D. Brown [Acta Cryst. (1991), A47, 655-685].                  #
#                                                                            #
# The current version of the core CIF dictionary is obtainable from          #
# ftp://ftp.iucr.org/pub/cif_core.dic. The current version number is 2.4.    #
#                                                                            #
# Software is freely available for graphical display of the structure(s) in  #
# this CIF.  For information consult the CIF home page http://www.iucr.org/  #
# cif/home.html                                                              #
#                                                                            #
# This file may be used for bona fide research purposes within the           #
# scientific community so long as proper attribution is given to the journal # 
# article from which it was obtained.                                        #
#                                                                            #
##############################################################################
                                             
data_I
_audit_creation_method     SHELXL-97
_chemical_name_systematic
;
<i>catena<i>-Poly[[(1,10-phenanthroline-\k^2^<i>N</i>,<i>N</i>')copper(I)]-
\m~2~-iodido]
;
_chemical_name_common     ?
_chemical_formula_moiety     'C12 H8 Cu I N2'
_chemical_formula_sum     'C12 H8 Cu I N2'
_chemical_formula_iupac     '[Cu I (C12 H8 N2)]'
_chemical_formula_weight     370.64
_chemical_melting_point     ?
_symmetry_cell_setting     orthorhombic
_symmetry_space_group_name_H-M     'P 21 21 21'
_symmetry_space_group_name_Hall     'P 2ac 2ab'
loop_
    _symmetry_equiv_pos_as_xyz
    'x, y, z'
    '-x+1/2, -y, z+1/2'
    'x+1/2, -y+1/2, -z'
    '-x, y+1/2, -z+1/2'
_cell_length_a     4.1664(5)
_cell_length_b     10.4621(11)
_cell_length_c     25.518(4)
_cell_angle_alpha     90.00
_cell_angle_beta     90.00
_cell_angle_gamma     90.00
_cell_volume     1112.3(2)
_cell_formula_units_Z     4
_cell_measurement_reflns_used     2969
_cell_measurement_theta_min     2.1038
_cell_measurement_theta_max     27.4835
_cell_measurement_temperature     293(2)
_exptl_crystal_description     'Prism'
_exptl_crystal_colour     'Yellow'
_exptl_crystal_size_max     0.35
_exptl_crystal_size_mid     0.10
_exptl_crystal_size_min     0.05
_exptl_crystal_density_diffrn     2.213
_exptl_crystal_density_meas     ?
_exptl_crystal_density_method     'not measured'
_exptl_crystal_F_000     704
_exptl_absorpt_coefficient_mu     4.708
_exptl_absorpt_correction_type     multi-scan
_exptl_absorpt_process_details     '(ABSCOR; Higashi, 1995)'
_exptl_absorpt_correction_T_min     0.2896
_exptl_absorpt_correction_T_max     0.7987
_exptl_special_details
;
;
_diffrn_ambient_temperature     293(2)
_diffrn_radiation_type     MoK\a
_diffrn_radiation_wavelength     0.71075
_diffrn_radiation_source     'fine-focus sealed tube'
_diffrn_radiation_monochromator     graphite
_diffrn_measurement_device_type     'Rigaku R-AXIS RAPID'
_diffrn_measurement_method     'CCD_Profile_fitting'
_diffrn_detector_area_resol_mean     14.6306
_diffrn_reflns_number     8582
_diffrn_reflns_av_R_equivalents     0.0272
_diffrn_reflns_av_sigmaI/netI     0.0289
_diffrn_reflns_theta_min     2.52
_diffrn_reflns_theta_max     27.45
_diffrn_reflns_theta_full     27.45
_diffrn_measured_fraction_theta_max     0.995
_diffrn_measured_fraction_theta_full     0.995
_diffrn_reflns_limit_h_min     -5
_diffrn_reflns_limit_h_max     5
_diffrn_reflns_limit_k_min     -13
_diffrn_reflns_limit_k_max     13
_diffrn_reflns_limit_l_min     -33
_diffrn_reflns_limit_l_max     31
_diffrn_standards_number     ?
_diffrn_standards_interval_count     ?
_diffrn_standards_interval_time     ?
_diffrn_standards_decay_%     ?
_refine_special_details
;
Refinement of <i>F</i>^2^ against ALL reflections. The weighted <i>R</i>-factor
<i>wR</i> and goodness of fit <i>S</i> are based on <i>F</i>^2^, conventional
<i>R</i>-factors <i>R</i> are based on <i>F</i>, with <i>F</i> set to zero for
negative <i>F</i>^2^. The threshold expression of <i>F</i>^2^ >
\s(<i>F</i>^2^) is used only for calculating <i>R</i>-factors(gt) <i>etc</i>.
and is not relevant to the choice of reflections for refinement.
<i>R</i>-factors based on <i>F</i>^2^ are statistically about twice as large
as those based on <i>F</i>, and <i>R</i>- factors based on ALL data will be
even larger.
;
_reflns_number_total     2567
_reflns_number_gt     2380
_reflns_threshold_expression     I>2sigma(I)
_refine_ls_structure_factor_coef     Fsqd
_refine_ls_matrix_type     full
_refine_ls_R_factor_all     0.0311
_refine_ls_R_factor_gt     0.0277
_refine_ls_wR_factor_gt     0.0541
_refine_ls_wR_factor_ref     0.0558
_refine_ls_goodness_of_fit_ref     1.123
_refine_ls_restrained_S_all     1.123
_refine_ls_number_reflns     2567
_refine_ls_number_parameters     145
_refine_ls_number_restraints     0
_refine_ls_hydrogen_treatment     constr
_refine_ls_weighting_scheme     calc
_refine_ls_weighting_details
         'calc w=1/[\s^2^(Fo^2^)+(0.0192P)^2^+0.4704P] where P=(Fo^2^+2Fc^2^)/3'
_atom_sites_solution_hydrogens     geom
_atom_sites_solution_primary     direct
_atom_sites_solution_secondary     difmap
_refine_ls_shift/su_max     0.001
_refine_ls_shift/su_mean     0.000
_refine_diff_density_max     0.944
_refine_diff_density_min     -0.535
_refine_ls_extinction_method     none
_refine_ls_extinction_coef     ?
_refine_ls_abs_structure_details     'Flack (1983), <b>1020 Friedel pairs?</b>'
_refine_ls_abs_structure_Flack     0.05(3)
loop_
    _atom_type_symbol
    _atom_type_description
    _atom_type_scat_dispersion_real
    _atom_type_scat_dispersion_imag
    _atom_type_scat_source
    'C' 'C' 0.0033 0.0016
                         'International Tables Vol C Tables 4.2.6.8 and 6.1.1.4'
    'H' 'H' 0.0000 0.0000
                         'International Tables Vol C Tables 4.2.6.8 and 6.1.1.4'
    'N' 'N' 0.0061 0.0033
                         'International Tables Vol C Tables 4.2.6.8 and 6.1.1.4'
    'Cu' 'Cu' 0.3201 1.2651
                         'International Tables Vol C Tables 4.2.6.8 and 6.1.1.4'
    'I' 'I' -0.4742 1.8119
                         'International Tables Vol C Tables 4.2.6.8 and 6.1.1.4'
_computing_data_collection     'PROCESS-AUTO (Rigaku, 1998)'
_computing_cell_refinement     'PROCESS-AUTO (Rigaku, 1998)'
_computing_data_reduction     'CrystalStructure (Rigaku/MSC, 2004)'
_computing_structure_solution     'SHELXS97 (Sheldrick, 2008)'
_computing_structure_refinement     'SHELXL97 (Sheldrick, 2008)'
_computing_molecular_graphics     'SHELXTL (Sheldrick, 2008)'
_computing_publication_material     'SHELXTL (Sheldrick, 2008)'
loop_
    _atom_site_type_symbol
    _atom_site_label
    _atom_site_fract_x
    _atom_site_fract_y
    _atom_site_fract_z
    _atom_site_U_iso_or_equiv
    _atom_site_adp_type
    _atom_site_calc_flag
    _atom_site_refinement_flags
    _atom_site_occupancy
    _atom_site_disorder_assembly
    _atom_site_disorder_group
    I I1 0.66039(6) 0.42090(2) 0.117804(11) 0.03947(8) Uani d . 1 . .
    Cu Cu1 0.16241(14) 0.27290(4) 0.12007(2) 0.03758(12) Uani d . 1 . .
    N N1 0.3102(9) 0.1092(3) 0.07823(11) 0.0338(7) Uani d . 1 . .
    N N2 -0.0053(9) 0.1283(3) 0.17018(13) 0.0341(7) Uani d . 1 . .
    C C5 0.2334(9) -0.0008(4) 0.10317(14) 0.0315(9) Uani d . 1 . .
    C C12 -0.1751(12) 0.1378(4) 0.21386(15) 0.0436(10) Uani d . 1 . .
    H H12 -0.2174 0.2191 0.2269 0.052 Uiso calc R 1 . .
    C C9 0.0515(10) 0.0084(4) 0.15161(15) 0.0315(9) Uani d . 1 . .
    C C4 0.3219(12) -0.1225(4) 0.08441(16) 0.0420(10) Uani d . 1 . .
    C C1 0.4834(11) 0.1005(5) 0.03491(16) 0.0448(11) Uani d . 1 . .
    H H1 0.5378 0.1752 0.0173 0.054 Uiso calc R 1 . .
    C C8 -0.0525(10) -0.1027(4) 0.17715(17) 0.0419(11) Uani d . 1 . .
    C C10 -0.2305(11) -0.0865(5) 0.22338(17) 0.0536(12) Uani d . 1 . .
    H H10 -0.3048 -0.1575 0.2417 0.064 Uiso calc R 1 . .
    C C6 0.2110(14) -0.2340(4) 0.1123(2) 0.0557(14) Uani d . 1 . .
    H H6 0.2677 -0.3146 0.1000 0.067 Uiso calc R 1 . .
    C C11 -0.2940(12) 0.0332(5) 0.24137(17) 0.0532(12) Uani d . 1 . .
    H H11 -0.4150 0.0450 0.2716 0.064 Uiso calc R 1 . .
    C C3 0.5059(13) -0.1268(5) 0.03889(19) 0.0519(13) Uani d . 1 . .
    H H3 0.5720 -0.2050 0.0254 0.062 Uiso calc R 1 . .
    C C7 0.0286(14) -0.2250(4) 0.1555(2) 0.0546(14) Uani d . 1 . .
    H H7 -0.0462 -0.2990 0.1715 0.065 Uiso calc R 1 . .
    C C2 0.5884(12) -0.0168(5) 0.01436(18) 0.0546(14) Uani d . 1 . .
    H H2 0.7135 -0.0189 -0.0158 0.066 Uiso calc R 1 . .
loop_
    _atom_site_aniso_label
    _atom_site_aniso_U_11
    _atom_site_aniso_U_22
    _atom_site_aniso_U_33
    _atom_site_aniso_U_12
    _atom_site_aniso_U_13
    _atom_site_aniso_U_23
    I1 0.02550(13) 0.02861(12) 0.06429(16) 0.00102(12) 0.00327(14) 0.00180(12)
    Cu1 0.0322(3) 0.0280(2) 0.0525(3) 0.0003(2) 0.0052(3) 0.0017(2)
    N1 0.0326(18) 0.0320(17) 0.0367(15) 0.0001(16) 0.0003(16) -0.0017(12)
    N2 0.0335(18) 0.0320(16) 0.0368(18) -0.0010(16) -0.0010(16) -0.0011(14)
    C5 0.026(2) 0.0296(18) 0.0385(19) -0.0005(14) -0.0077(17) 0.0004(14)
    C12 0.037(2) 0.052(2) 0.042(2) 0.001(3) 0.001(2) -0.0009(18)
    C9 0.024(2) 0.0300(19) 0.040(2) -0.0022(15) -0.0092(18) 0.0041(16)
    C4 0.036(2) 0.038(2) 0.052(2) 0.010(2) -0.015(2) -0.0114(18)
    C1 0.039(2) 0.055(3) 0.041(2) 0.003(2) 0.0016(19) -0.001(2)
    C8 0.036(2) 0.038(2) 0.052(2) -0.0063(19) -0.0157(19) 0.0050(19)
    C10 0.046(3) 0.059(3) 0.056(3) -0.012(3) -0.002(2) 0.022(2)
    C6 0.060(3) 0.027(2) 0.080(3) 0.009(2) -0.029(3) -0.012(2)
    C11 0.042(3) 0.073(3) 0.045(2) -0.005(3) 0.006(2) 0.012(2)
    C3 0.046(3) 0.052(3) 0.059(3) 0.014(3) -0.013(3) -0.023(2)
    C7 0.058(3) 0.029(2) 0.076(3) -0.005(2) -0.024(3) 0.009(2)
    C2 0.043(3) 0.077(4) 0.044(2) 0.013(3) -0.005(2) -0.020(2)
_geom_special_details
;
All e.s.d.'s (except the e.s.d. in the dihedral angle between two l.s. planes)
are estimated using the full covariance matrix. The cell e.s.d.'s are taken
into account individually in the estimation of e.s.d.'s in distances, angles
and torsion angles; correlations between e.s.d.'s in cell parameters are only
used when they are defined by crystal symmetry. An approximate (isotropic)
treatment of cell e.s.d.'s is used for estimating e.s.d.'s involving l.s.
planes.
;
loop_
    _geom_bond_atom_site_label_1
    _geom_bond_atom_site_label_2
    _geom_bond_site_symmetry_2
    _geom_bond_distance
    _geom_bond_publ_flag
    I1 Cu1 . 2.5895(6) y
    I1 Cu1 1_655 2.6030(6) y
    Cu1 N2 . 2.100(3) y
    Cu1 N1 . 2.110(3) y
    Cu1 I1 1_455 2.6030(6) ?
    N1 C1 . 1.323(5) ?
    N1 C5 . 1.354(5) ?
    N2 C12 . 1.324(5) ?
    N2 C9 . 1.361(5) ?
    C5 C4 . 1.409(5) ?
    C5 C9 . 1.453(5) ?
    C12 C11 . 1.391(6) ?
    C12 H12 . 0.9300 ?
    C9 C8 . 1.402(5) ?
    C4 C3 . 1.392(7) ?
    C4 C6 . 1.443(6) ?
    C1 C2 . 1.404(6) ?
    C1 H1 . 0.9300 ?
    C8 C10 . 1.404(6) ?
    C8 C7 . 1.434(6) ?
    C10 C11 . 1.360(7) ?
    C10 H10 . 0.9300 ?
    C6 C7 . 1.341(7) ?
    C6 H6 . 0.9300 ?
    C11 H11 . 0.9300 ?
    C3 C2 . 1.355(7) ?
    C3 H3 . 0.9300 ?
    C7 H7 . 0.9300 ?
    C2 H2 . 0.9300 ?
loop_
    _geom_angle_atom_site_label_1
    _geom_angle_atom_site_label_2
    _geom_angle_atom_site_label_3
    _geom_angle_site_symmetry_1
    _geom_angle_site_symmetry_3
    _geom_angle
    _geom_angle_publ_flag
    Cu1 I1 Cu1 . 1_655 106.715(18) ?
    N2 Cu1 N1 . . 79.66(13) ?
    N2 Cu1 I1 . . 135.30(10) ?
    N1 Cu1 I1 . . 103.90(10) ?
    N2 Cu1 I1 . 1_455 100.05(10) ?
    N1 Cu1 I1 . 1_455 134.92(10) ?
    I1 Cu1 I1 . 1_455 106.715(18) ?
    C1 N1 C5 . . 117.6(3) ?
    C1 N1 Cu1 . . 129.6(3) ?
    C5 N1 Cu1 . . 112.6(2) ?
    C12 N2 C9 . . 117.1(3) ?
    C12 N2 Cu1 . . 129.5(3) ?
    C9 N2 Cu1 . . 113.2(3) ?
    N1 C5 C4 . . 123.2(3) ?
    N1 C5 C9 . . 117.8(3) ?
    C4 C5 C9 . . 119.1(4) ?
    N2 C12 C11 . . 123.8(4) ?
    N2 C12 H12 . . 118.1 ?
    C11 C12 H12 . . 118.1 ?
    N2 C9 C8 . . 123.3(4) ?
    N2 C9 C5 . . 116.6(3) ?
    C8 C9 C5 . . 120.1(4) ?
    C3 C4 C5 . . 117.1(4) ?
    C3 C4 C6 . . 124.2(4) ?
    C5 C4 C6 . . 118.6(4) ?
    N1 C1 C2 . . 122.9(4) ?
    N1 C1 H1 . . 118.6 ?
    C2 C1 H1 . . 118.6 ?
    C9 C8 C10 . . 117.0(4) ?
    C9 C8 C7 . . 119.2(4) ?
    C10 C8 C7 . . 123.8(4) ?
    C11 C10 C8 . . 119.8(4) ?
    C11 C10 H10 . . 120.1 ?
    C8 C10 H10 . . 120.1 ?
    C7 C6 C4 . . 122.0(4) ?
    C7 C6 H6 . . 119.0 ?
    C4 C6 H6 . . 119.0 ?
    C10 C11 C12 . . 119.0(4) ?
    C10 C11 H11 . . 120.5 ?
    C12 C11 H11 . . 120.5 ?
    C2 C3 C4 . . 119.9(4) ?
    C2 C3 H3 . . 120.1 ?
    C4 C3 H3 . . 120.1 ?
    C6 C7 C8 . . 120.9(4) ?
    C6 C7 H7 . . 119.6 ?
    C8 C7 H7 . . 119.6 ?
    C3 C2 C1 . . 119.4(4) ?
    C3 C2 H2 . . 120.3 ?
    C1 C2 H2 . . 120.3 ?
data_global
_journal_date_recd_electronic     2010-10-07
_journal_date_accepted     2010-10-23
_journal_name_full     'Acta Crystallographica, Section E'
_journal_year     2010
_journal_volume     66
_journal_issue     11
_journal_page_first     m1486
_journal_page_last     m1486
_journal_paper_category     QM
_journal_coeditor_code     KP2280
_publ_contact_author_name     'Dr. Wenxiang Chai'
_publ_contact_author_address
;
College of Materials Science and Engineering
China Jiliang University
Hangzhou 310018
People's Republic of China
;
_publ_contact_author_email     wxchai_cm@yahoo.com.cn
_publ_contact_author_fax     ?
_publ_contact_author_phone     (86)571-86835738
_publ_section_title
;\
<i>catena</i>-Poly[[(1,10-phenanthroline-\k^2^<i>N</i>,<i>N</i>')copper(I)]-\
\m~2~-iodido]
;
loop_
    _publ_author_name
    _publ_author_address
    'Yang, Yisheng'
;
College of Materials Science and Engineering
China Jiliang University
Hangzhou 310018
People's Republic of China
;
    'Chai, Wenxiang'
;
College of Materials Science and Engineering
China Jiliang University
Hangzhou 310018
People's Republic of China
;
    'Song, Li'
;
Department of Chemistry
Key Laboratory of Advanced Textile Materials
and Manufacturing Technology of Education Ministry
Zhejiang University of Science and Technology
Hangzhou 310018
People's Republic of China
;
    'Shu, Kangying'
;
College of Materials Science and Engineering
China Jiliang University
Hangzhou 310018
People's Republic of China
;
