# Supplementary material for: catena-Poly[[(1,10-phenanthroline-κ2 N,N′)copper(I)]-μ2-iodido]
Source: Acta Crystallogr Sect E Struct Rep Online. 2010 Oct 31;66(Pt 11):m1486. doi: 10.1107/S1600536810043205 (PMC3009332; doi:10.1107/S1600536810043205)
Supplement: Supplementary file 2 [file e-66-m1486-Isup2.hkl]

# 
# h,k,l, Fc-squared, Fo-squared, sigma(Fo-squared) and status flag 
# 
data_I
_shelx_title ' A in P2(1)2(1)2(1)' 
_shelx_refln_list_code          4 
_shelx_F_calc_maximum      237.70 
_exptl_crystal_F_000       704.00 
_reflns_d_resolution_high  0.7710 
 
loop_ 
 _symmetry_equiv_pos_as_xyz 
 'x, y, z' 
 '-x+1/2, -y, z+1/2' 
 'x+1/2, -y+1/2, -z' 
 '-x, y+1/2, -z+1/2' 
 
_cell_length_a     4.1664 
_cell_length_b    10.4621 
_cell_length_c    25.5177 
_cell_angle_alpha  90.000 
_cell_angle_beta   90.000 
_cell_angle_gamma  90.000 
 
_shelx_F_squared_multiplier     1.000 
 
loop_ 
 _refln_index_h 
 _refln_index_k 
 _refln_index_l 
 _refln_F_squared_calc 
 _refln_F_squared_meas 
 _refln_F_squared_sigma 
 _refln_observed_status 
   2   0   0     8527.82     8032.00    193.24 o 
   4   0   0     1922.05     1979.31     99.91 o 
   1   1   0    12578.86    12846.46     98.68 o 
   2   1   0    13533.12    13280.03    164.88 o 
   3   1   0       30.62       25.29      8.16 o 
   4   1   0     2418.05     2469.71     96.69 o 
   0   2   0     2796.52     2734.63     50.91 o 
   1   2   0     5101.04     5212.57     40.21 o 
   2   2   0       44.16       66.90     21.64 o 
   3   2   0     4307.52     4437.02     88.07 o 
   4   2   0        6.27       11.85      7.81 o 
   5   2   0      124.61      145.30     34.15 o 
   1   3   0     1548.83     1473.70     29.66 o 
   2   3   0     4235.09     4403.67     72.28 o 
   3   3   0        5.30       19.35      5.53 o 
   4   3   0      852.97      863.31     50.60 o 
   0   4   0      236.71      290.43     21.11 o 
   1   4   0     7170.43     7074.92     79.70 o 
   2   4   0      273.75      263.19     16.67 o 
   3   4   0    10006.34    10565.05    221.17 o 
   4   4   0        0.03       11.82      9.53 o 
   5   4   0      162.20      224.21     45.18 o 
   1   5   0    15479.63    15485.46    162.29 o 
   2   5   0     9636.89     9609.30    176.83 o 
   3   5   0       94.94      104.51     13.32 o 
   4   5   0     2200.09     2214.60    114.38 o 
   5   5   0     2310.18     2320.19    178.61 o 
   0   6   0    29505.60    29654.69    409.38 o 
   1   6   0      808.02      806.49     21.35 o 
   2   6   0     3090.77     3254.54     72.82 o 
   3   6   0      240.76      211.30     18.38 o 
   4   6   0     1737.16     1742.98     88.84 o 
   1   7   0     1327.42     1322.32     31.78 o 
   2   7   0     1901.73     1952.95    108.53 o 
   3   7   0       79.38      104.90     13.64 o 
   4   7   0      308.11      297.72     38.79 o 
   0   8   0       10.11       25.87     13.35 o 
   1   8   0       53.17       51.70      9.54 o 
   2   8   0      353.89      390.81     26.67 o 
   3   8   0      469.04      488.29     33.27 o 
   4   8   0      390.39      314.47     37.84 o 
   1   9   0     1060.15     1030.69     38.14 o 
   2   9   0     2779.14     2806.34     94.30 o 
   3   9   0       53.59       56.81     19.26 o 
   4   9   0      638.84      621.01     43.54 o 
   0  10   0      719.37      686.21     58.33 o 
   1  10   0     1986.37     2016.24     61.88 o 
   2  10   0        3.74       22.83      8.05 o 
   3  10   0     4399.32     4482.73    166.24 o 
   1  11   0     3043.34     3109.86    104.80 o 
   2  11   0      856.99      803.51     43.91 o 
   3  11   0       24.69       33.03      9.32 o 
   0  12   0     1581.07     1681.70    133.64 o 
   1  12   0       15.23        8.74      9.31 o 
   2  12   0      345.10      310.44     28.72 o 
   1  13   0      363.30      364.42     35.52 o 
   1   0   1      655.58      688.74     17.91 o 
   2   0   1    20537.26    20245.76    288.81 o 
   3   0   1     2155.88     2286.47     64.15 o 
   4   0   1     2647.68     2887.86    124.25 o 
   5   0   1       10.53       11.88     13.36 o 
  -5   1   1       88.16       28.60     14.85 o 
  -4   1   1     2433.93     2293.46    109.88 o 
  -3   1   1     3087.48     3233.39     65.45 o 
  -2   1   1     9031.91     9033.66    114.14 o 
  -1   1   1      939.68      998.53     20.08 o 
   1   1   1     1120.14     1097.04     20.11 o 
   2   1   1     9160.02     8896.19    239.06 o 
   3   1   1     3103.45     3122.43     65.64 o 
   4   1   1     2375.18     2308.82    133.82 o 
   5   1   1       70.44       89.30     29.48 o 
  -5   2   1      583.03      551.09     87.18 o 
  -4   2   1      785.14      750.28     58.97 o 
  -3   2   1     5527.04     5533.53     99.88 o 
  -2   2   1     1859.06     1837.83     35.37 o 
  -1   2   1    11966.74    11821.72    141.78 o 
   0   2   1    13961.36    14092.48     96.79 o 
   1   2   1    11843.96    11812.04     82.04 o 
   2   2   1     1732.57     1752.48     35.74 o 
   3   2   1     5586.83     5768.25    142.15 o 
   4   2   1      806.92      783.95     36.24 o 
   5   2   1      575.86      506.97     47.47 o 
  -5   3   1     1899.95     2027.67    209.15 o 
  -4   3   1      276.70      256.96     25.88 o 
  -3   3   1      516.75      513.09     31.31 o 
  -2   3   1     1407.29     1398.12     36.45 o 
  -1   3   1    15257.41    15178.97    119.57 o 
   0   3   1     8124.57     8324.66     65.63 o 
   1   3   1    15039.18    15097.86    120.31 o 
   2   3   1     1384.68     1401.47     36.48 o 
   3   3   1      516.36      537.22     23.81 o 
   4   3   1      277.99      248.74     18.83 o 
   5   3   1     1942.26     1850.98    188.36 o 
  -5   4   1      959.17      865.03    133.85 o 
  -4   4   1      363.49      275.52     24.91 o 
  -3   4   1     2701.58     2835.84     74.03 o 
  -2   4   1     1467.52     1450.29     25.96 o 
  -1   4   1    17065.77    16980.67    257.31 o 
   0   4   1     3622.85     3572.69     38.51 o 
   1   4   1    17255.53    17229.88    175.47 o 
   2   4   1     1411.41     1400.68     35.66 o 
   3   4   1     2657.20     2626.10     84.27 o 
   4   4   1      348.21      318.16     21.76 o 
   5   4   1      950.36      819.64     95.67 o 
  -5   5   1       54.30       61.09     31.82 o 
  -4   5   1      824.12      709.50     48.32 o 
  -3   5   1     4213.23     4480.43    116.08 o 
  -2   5   1     3606.66     3901.21     83.27 o 
  -1   5   1     2306.76     2215.92     43.44 o 
   0   5   1     8463.70     8207.39     96.23 o 
   1   5   1     2171.83     2133.58     38.70 o 
   2   5   1     3370.48     3440.88     76.41 o 
   3   5   1     4202.35     4242.74    111.97 o 
   4   5   1      865.25      819.01     44.51 o 
   5   5   1       74.12       49.85     23.33 o 
  -4   6   1     1752.66     1742.99     87.71 o 
  -3   6   1     1136.82     1184.68     46.72 o 
  -2   6   1     6077.20     6040.30    113.48 o 
  -1   6   1     1096.04     1075.19     39.13 o 
   0   6   1     3212.18     3164.79     53.42 o 
   1   6   1     1139.65     1149.23     30.37 o 
   2   6   1     6170.95     6146.31    116.17 o 
   3   6   1     1115.30     1157.56     47.35 o 
   4   6   1     1701.53     1681.50     87.04 o 
  -4   7   1     1091.87     1034.94    101.18 o 
  -3   7   1      839.07      793.18     36.40 o 
  -2   7   1     5160.75     5292.64    124.63 o 
  -1   7   1      511.25      487.64     17.49 o 
   0   7   1     2496.67     2533.79     54.62 o 
   1   7   1      515.91      499.51     18.32 o 
   2   7   1     5172.54     5308.27    126.41 o 
   3   7   1      831.80      756.58     36.41 o 
   4   7   1     1097.66     1172.68     77.50 o 
  -4   8   1      559.66      615.13     48.81 o 
  -3   8   1      954.93      921.24     64.85 o 
  -2   8   1     1262.21     1331.21     52.80 o 
  -1   8   1     1860.31     1777.31     33.71 o 
   0   8   1     9564.65     9910.69    109.06 o 
   1   8   1     1807.88     1776.14     51.77 o 
   2   8   1     1212.84     1196.81     48.63 o 
   3   8   1      957.19      847.64     45.40 o 
   4   8   1      619.77      545.96     52.39 o 
  -4   9   1      261.35      307.80     33.05 o 
  -3   9   1      966.64      920.39     41.97 o 
  -2   9   1      434.82      450.68     25.41 o 
  -1   9   1     1806.58     1799.18     53.98 o 
   0   9   1     3032.65     3012.40     74.05 o 
   1   9   1     1780.55     1765.93     62.30 o 
   2   9   1      467.06      474.69     29.86 o 
   3   9   1      935.54      835.62     44.68 o 
   4   9   1      253.72      272.41     35.64 o 
  -3  10   1      148.84      105.16     19.93 o 
  -2  10   1      108.21       96.23     13.68 o 
  -1  10   1     3933.99     4122.83    123.79 o 
   0  10   1      562.28      512.85     24.53 o 
   1  10   1     3989.25     4230.21    106.00 o 
   2  10   1      100.48       95.99     18.42 o 
   3  10   1      161.20      174.57     21.51 o 
  -3  11   1     1051.30     1001.39     50.11 o 
  -2  11   1      141.35      171.02     19.73 o 
  -1  11   1     1189.45     1204.69     61.92 o 
   0  11   1      843.75      815.39     54.04 o 
   1  11   1     1146.07     1244.83     55.11 o 
   2  11   1      122.06      123.28     18.71 o 
   3  11   1     1081.59     1111.56     56.23 o 
  -2  12   1      843.32      788.58     55.93 o 
  -1  12   1      396.70      405.78     38.29 o 
   0  12   1      879.23      855.69     63.42 o 
   1  12   1      395.57      394.89     34.64 o 
   2  12   1      874.31      788.10     49.22 o 
  -1  13   1      174.33      117.47     22.59 o 
   0  13   1       10.49       21.25     12.06 o 
   1  13   1      149.28      202.94     23.61 o 
   1   0   2      132.57      117.89      5.65 o 
   2   0   2       77.58       90.04     21.03 o 
   3   0   2      273.65      268.07     27.58 o 
   4   0   2       70.55       90.15     19.11 o 
   5   0   2      887.73      793.97     66.18 o 
  -5   1   2        8.23       25.35     13.10 o 
  -4   1   2     2687.77     2716.39    115.18 o 
  -3   1   2      199.93      197.84     13.04 o 
  -2   1   2     3740.01     3612.06     79.46 o 
  -1   1   2     3876.07     3933.21     36.74 o 
   0   1   2     2880.20     3041.11     17.24 o 
   1   1   2     3691.81     3713.99     32.63 o 
   2   1   2     3714.89     3549.05     94.29 o 
   3   1   2      150.23      171.55     16.94 o 
   4   1   2     2674.35     2743.71     61.97 o 
   5   1   2       11.00       18.88     16.97 o 
  -5   2   2     1787.65     1880.67    191.12 o 
  -4   2   2     2993.91     3173.13    157.39 o 
  -3   2   2      130.16      118.36     14.91 o 
  -2   2   2    14688.48    14690.50    174.61 o 
  -1   2   2    23570.39    22943.89    197.35 o 
   0   2   2       48.64       55.15      3.66 o 
   1   2   2    23533.04    23036.81    173.28 o 
   2   2   2    14476.66    14419.76    177.06 o 
   3   2   2      130.85      145.47     35.64 o 
   4   2   2     2950.49     3232.50     95.19 o 
   5   2   2     1817.11     1780.37    128.83 o 
  -5   3   2      328.65      467.30     71.06 o 
  -4   3   2       56.53       35.86     10.24 o 
  -3   3   2    18913.56    20020.20    236.74 o 
  -2   3   2      242.40      214.60     11.84 o 
  -1   3   2    12192.90    12108.02     98.58 o 
   0   3   2        7.82       30.99      7.02 o 
   1   3   2    11842.37    11818.15     98.89 o 
   2   3   2      267.98      264.20      7.14 o 
   3   3   2    19165.15    19384.55    376.79 o 
   4   3   2       63.88       55.29     12.48 o 
   5   3   2      333.22      364.94     44.54 o 
  -5   4   2      435.62      447.37     77.64 o 
  -4   4   2     1162.23     1184.28     50.57 o 
  -3   4   2      318.39      310.02     19.69 o 
  -2   4   2     3699.01     3692.11     64.92 o 
  -1   4   2    14375.65    14766.50    132.11 o 
   0   4   2        8.95       18.14      6.89 o 
   1   4   2    14278.16    14667.88    186.58 o 
   2   4   2     3760.68     3854.68     57.29 o 
   3   4   2      326.21      305.67     21.38 o 
   4   4   2     1141.86     1134.51     42.17 o 
   5   4   2      437.18      488.47     48.99 o 
  -5   5   2       71.30       47.09     40.09 o 
  -4   5   2      330.12      348.89     34.14 o 
  -3   5   2      423.82      428.20     22.86 o 
  -2   5   2      461.67      448.66     15.06 o 
  -1   5   2     1719.81     1794.29     24.25 o 
   0   5   2     2012.49     2053.24     36.25 o 
   1   5   2     1747.51     1819.85     45.31 o 
   2   5   2      509.22      491.06     14.95 o 
   3   5   2      433.00      467.51     26.69 o 
   4   5   2      314.28      283.68     23.48 o 
   5   5   2       63.41        7.21     16.97 o 
  -4   6   2      444.81      405.07     36.87 o 
  -3   6   2       62.53       81.98     15.17 o 
  -2   6   2     2415.01     2136.71     95.88 o 
  -1   6   2     3716.43     3808.87     56.73 o 
   0   6   2      126.17      139.97     13.88 o 
   1   6   2     3622.60     3731.82     57.80 o 
   3   6   2       68.21       95.54     13.85 o 
   4   6   2      450.58      487.11     39.52 o 
  -4   7   2     1254.22     1229.04     67.13 o 
  -3   7   2       39.97       37.51     13.84 o 
  -2   7   2     2653.74     2770.56     87.35 o 
  -1   7   2      132.77      133.93     10.64 o 
   0   7   2    27101.24    27517.92    383.07 o 
   1   7   2      122.22      127.75     10.89 o 
   2   7   2     2656.26     2799.32     77.88 o 
   3   7   2       41.90       46.65     11.15 o 
   4   7   2     1239.62     1235.66     82.34 o 
  -4   8   2     1520.12     1477.34     91.70 o 
  -3   8   2        6.95       29.40      8.41 o 
  -2   8   2     7005.98     7362.15    211.45 o 
  -1   8   2     6639.98     6639.04     73.33 o 
   0   8   2        4.38       24.92      8.78 o 
   1   8   2     6646.80     6610.75     82.69 o 
   2   8   2     6904.30     7399.20    195.14 o 
   3   8   2        4.47       19.80     10.44 o 
   4   8   2     1507.87     1593.63    129.50 o 
  -4   9   2      113.52       69.83     29.14 o 
  -3   9   2     2802.48     2842.68     97.11 o 
  -2   9   2       58.26       42.47     11.91 o 
  -1   9   2     2942.02     2974.68    107.85 o 
   0   9   2      128.54      139.37     13.69 o 
   1   9   2     2874.36     2761.25     84.33 o 
   2   9   2       58.82       88.03     16.16 o 
   3   9   2     2758.26     2825.60    118.51 o 
   4   9   2      109.49       85.40     21.97 o 
  -3  10   2       59.72       45.24     12.93 o 
  -2  10   2      545.52      526.39     29.68 o 
  -1  10   2      149.67      213.74     21.74 o 
   0  10   2       41.58       21.01      9.93 o 
   1  10   2      154.71      245.08     25.36 o 
   2  10   2      537.00      529.32     35.78 o 
   3  10   2       57.42       49.97     29.27 o 
  -3  11   2      757.42      678.76     40.58 o 
  -2  11   2       33.13       52.55     19.76 o 
  -1  11   2      516.05      419.92     42.23 o 
   0  11   2      159.51      156.70     18.91 o 
   1  11   2      526.28      488.29     31.83 o 
   2  11   2       36.58       40.53     10.44 o 
   3  11   2      753.16      691.23     46.59 o 
  -2  12   2      917.78      888.10     69.18 o 
  -1  12   2     1414.93     1385.41     72.38 o 
   0  12   2       15.08       35.03     16.27 o 
   1  12   2     1411.09     1393.22     74.80 o 
   2  12   2      920.96      857.13     51.10 o 
  -1  13   2       91.14       53.47     14.64 o 
   0  13   2     2877.76     2913.02    171.42 o 
   1  13   2       89.90       85.54     16.39 o 
   1   0   3     5089.14     5184.26     40.91 o 
   2   0   3    11563.39    11429.62    222.52 o 
   3   0   3     1954.11     2052.37     59.06 o 
   4   0   3     2541.47     2674.94     86.69 o 
   5   0   3      106.78      107.33     27.58 o 
  -5   1   3      123.19      112.38     23.09 o 
  -4   1   3     2737.23     2826.43     72.58 o 
  -3   1   3     1233.37     1173.77     30.75 o 
  -2   1   3    11280.85    10954.12    205.42 o 
  -1   1   3    16829.09    16661.02    119.80 o 
   0   1   3    11067.09    11104.77     59.29 o 
   1   1   3    16360.10    16507.30    117.74 o 
   2   1   3    11149.08    10808.31    122.30 o 
   3   1   3     1217.05     1211.21     35.92 o 
   4   1   3     2806.91     2835.78     74.12 o 
   5   1   3      135.42       95.67     30.12 o 
  -5   2   3      381.25      531.79     75.52 o 
  -4   2   3     1299.41     1212.59     45.34 o 
  -3   2   3     5754.55     5751.04    100.60 o 
  -2   2   3     1665.71     1626.28     31.00 o 
  -1   2   3     8295.88     8025.20     62.70 o 
   0   2   3    23126.69    22837.03    153.54 o 
   1   2   3     8327.36     8188.28     62.00 o 
   2   2   3     1693.88     1700.11     26.01 o 
   3   2   3     5732.07     5609.18    119.93 o 
   4   2   3     1243.73     1289.57     86.44 o 
   5   2   3      364.10      344.92     37.77 o 
  -5   3   3     1918.83     1920.55    201.09 o 
  -4   3   3      174.62      138.63     15.03 o 
  -3   3   3      699.29      729.61     24.78 o 
  -2   3   3      286.07      287.85     15.58 o 
  -1   3   3    19394.27    18959.79    171.17 o 
   0   3   3     4441.85     4375.59     46.19 o 
   1   3   3    18964.29    18929.24    149.42 o 
   2   3   3      292.18      299.86     10.44 o 
   3   3   3      691.99      692.98     41.58 o 
   4   3   3      187.88      219.51     18.94 o 
   5   3   3     2009.34     2266.97    160.37 o 
  -5   4   3      977.10      995.06    118.36 o 
  -4   4   3      578.35      550.31     29.24 o 
  -3   4   3     4625.79     4960.56    122.70 o 
  -2   4   3      678.66      672.90     22.25 o 
  -1   4   3    16771.54    17053.26    154.94 o 
   0   4   3     3231.40     3216.65     40.95 o 
   1   4   3    17249.53    17693.82    181.80 o 
   2   4   3      690.35      659.51     18.79 o 
   3   4   3     4618.32     4693.05    116.84 o 
   4   4   3      619.11      579.41     30.41 o 
   5   4   3      897.03      845.91     70.63 o 
  -4   5   3     1015.64      930.51     47.88 o 
  -3   5   3     2454.76     2520.33     71.50 o 
  -2   5   3     3209.03     3263.08     71.44 o 
  -1   5   3     3342.08     3374.22     48.48 o 
   0   5   3     4131.59     3915.86     55.68 o 
   1   5   3     3456.90     3449.52     51.68 o 
   2   5   3     3316.96     3338.19     75.70 o 
   3   5   3     2472.13     2480.24     74.36 o 
   4   5   3      975.09      936.84     49.86 o 
   5   5   3      239.48      168.85     36.06 o 
  -4   6   3     1344.21     1341.99     73.87 o 
  -3   6   3     1652.95     1769.33     59.61 o 
  -2   6   3     5429.94     5404.01    102.71 o 
  -1   6   3     1686.71     1682.99     32.70 o 
   0   6   3     3894.98     3688.88     63.04 o 
   1   6   3     1618.13     1642.32     37.42 o 
   2   6   3     5479.08     5561.70     88.03 o 
   3   6   3     1642.13     1754.85    100.86 o 
   4   6   3     1396.08     1355.14     61.51 o 
  -4   7   3     1534.52     1481.53     75.35 o 
  -3   7   3      510.55      480.54     24.86 o 
  -2   7   3     7078.66     7296.02    141.07 o 
  -1   7   3      113.64      122.88      8.98 o 
   0   7   3      636.28      684.99     24.89 o 
   1   7   3       91.03      117.71     10.05 o 
   2   7   3     7099.47     7348.46    165.97 o 
   3   7   3      505.84      472.49     53.28 o 
   4   7   3     1526.93     1601.15     83.68 o 
  -4   8   3      827.82      783.85     69.69 o 
  -3   8   3     1319.79     1265.31     52.39 o 
  -2   8   3      999.17      972.61     42.89 o 
  -1   8   3      751.76      698.17     25.03 o 
   0   8   3     5914.25     6089.40     81.07 o 
   1   8   3      828.52      820.48     28.29 o 
   2   8   3     1047.34     1082.59     46.96 o 
   3   8   3     1315.35     1215.24     59.12 o 
   4   8   3      802.00      806.96     60.16 o 
  -4   9   3      265.68      241.96     35.00 o 
  -3   9   3      854.46      755.17     37.54 o 
  -2   9   3      629.81      605.63     30.30 o 
  -1   9   3     3486.15     3590.94    108.80 o 
   0   9   3      562.53      516.66     25.37 o 
   1   9   3     3157.44     3311.70     86.07 o 
   2   9   3      563.63      586.07     34.00 o 
   3   9   3      848.76      895.25     47.46 o 
   4   9   3      282.06      259.46     45.50 o 
  -3  10   3      190.40      200.87     20.28 o 
  -2  10   3       52.90       59.96     12.50 o 
  -1  10   3     3079.39     3086.21    171.43 o 
   0  10   3      165.23      164.44     17.05 o 
   1  10   3     3117.13     3047.42     95.82 o 
   2  10   3       52.39       46.90     20.99 o 
   3  10   3      185.94      201.35     24.47 o 
  -3  11   3      768.07      715.59     61.87 o 
  -2  11   3      157.33      168.12     24.73 o 
  -1  11   3     1238.43     1169.85     47.46 o 
   0  11   3      456.41      427.81     30.06 o 
   1  11   3     1303.53     1289.41     43.59 o 
   2  11   3      174.08      190.96     22.20 o 
   3  11   3      776.87      761.88     49.76 o 
  -2  12   3      591.31      564.99     46.53 o 
  -1  12   3      319.98      286.27     28.58 o 
   0  12   3     1390.60     1476.76     94.72 o 
   1  12   3      317.48      320.53     27.18 o 
   2  12   3      573.88      548.20     37.44 o 
  -1  13   3       98.65      104.12     24.19 o 
   0  13   3       13.41       15.54     10.80 o 
   1  13   3      111.55      108.02     24.21 o 
   1   0   4     3161.09     3210.24     26.35 o 
   2   0   4     8013.77     8001.22    146.29 o 
   3   0   4      236.46      234.56     14.61 o 
   4   0   4     3229.38     3392.47    138.52 o 
   5   0   4       29.42       21.64     13.15 o 
  -5   1   4      938.54     1069.73    121.55 o 
  -4   1   4     2377.59     2498.31     83.86 o 
  -3   1   4       61.95       60.27      9.16 o 
  -2   1   4    14422.67    14050.03    143.13 o 
  -1   1   4    34272.91    33963.95    474.13 o 
   0   1   4      857.06      871.90     10.57 o 
   1   1   4    34193.44    34358.35    259.25 o 
   2   1   4    14153.90    13726.08    167.38 o 
   3   1   4       49.48       49.64     13.85 o 
   4   1   4     2370.10     2337.83     56.38 o 
   5   1   4      914.85      881.37    105.00 o 
  -5   2   4      165.32      220.61     42.00 o 
  -4   2   4       29.27       18.59      8.26 o 
  -3   2   4     3892.22     3905.63     98.60 o 
  -2   2   4      585.41      589.14     15.54 o 
  -1   2   4     3664.36     3638.23     34.22 o 
   0   2   4     1452.58     1452.56     18.73 o 
   1   2   4     3562.55     3565.75     33.55 o 
   2   2   4      567.47      548.73     14.10 o 
   3   2   4     3822.95     3804.57    104.91 o 
   4   2   4       39.99       23.58     10.50 o 
   5   2   4      172.18      129.36     26.09 o 
  -5   3   4       47.65       39.03     33.94 o 
  -4   3   4      575.03      581.23     28.80 o 
  -3   3   4      325.55      314.23     15.92 o 
  -2   3   4     3704.43     3870.38     89.35 o 
  -1   3   4     3818.45     3837.92     35.49 o 
   0   3   4       23.72       30.23     10.75 o 
   1   3   4     3887.39     3910.31     36.72 o 
   2   3   4     3714.69     3833.72     53.06 o 
   3   3   4      338.71      323.21     14.43 o 
   4   3   4      566.07      635.40     30.94 o 
   5   3   4       30.50        8.73     15.86 o 
  -5   4   4      366.08      536.46     79.12 o 
  -4   4   4      111.54       67.06     13.16 o 
  -3   4   4    10365.64    10705.48    193.35 o 
  -2   4   4      529.13      573.06     19.21 o 
  -1   4   4     9096.44     9117.95     89.12 o 
   0   4   4     1191.44     1108.65     22.79 o 
   1   4   4     9571.70     9700.73    108.71 o 
   2   4   4      568.63      557.90     18.83 o 
   3   4   4    10153.89    10643.25    226.70 o 
   4   4   4       94.99       60.22     23.24 o 
   5   4   4      362.98      334.19     55.68 o 
  -4   5   4     1282.03     1177.58     55.55 o 
  -3   5   4       37.55       44.86     17.36 o 
  -2   5   4     7287.64     7210.06    118.86 o 
  -1   5   4    12134.80    11937.65    167.25 o 
   0   5   4       39.76       50.84     13.20 o 
   1   5   4    12302.57    12309.80    170.03 o 
   2   5   4     7213.59     6988.90    114.70 o 
   3   5   4       45.29       36.40     11.58 o 
   4   5   4     1290.42     1226.79     60.82 o 
  -4   6   4     2086.63     2233.15    112.03 o 
  -3   6   4      123.76      114.37     12.48 o 
  -2   6   4     2893.51     3006.24     50.61 o 
  -1   6   4      429.68      441.79     18.87 o 
   0   6   4    24712.95    24814.78    281.97 o 
   1   6   4      409.91      418.28     21.52 o 
   2   6   4     2887.84     2950.07     45.80 o 
   3   6   4      142.57      107.00     16.37 o 
   4   6   4     2109.74     2160.10     85.60 o 
  -4   7   4      447.82      472.72     46.32 o 
  -3   7   4       24.51       29.44      8.58 o 
  -2   7   4     1918.49     1910.04     63.53 o 
  -1   7   4     1034.91     1016.99     26.80 o 
   0   7   4      608.07      575.95     22.94 o 
   1   7   4     1032.26      998.44     34.95 o 
   2   7   4     1987.92     2112.60     65.64 o 
   3   7   4       21.54       47.67     14.59 o 
   4   7   4      451.39      424.99     34.09 o 
  -4   8   4      313.04      348.40     41.88 o 
  -3   8   4      286.14      291.29     20.68 o 
  -2   8   4      406.06      465.59     27.95 o 
  -1   8   4      549.00      534.22     21.13 o 
   0   8   4      558.34      555.47     24.39 o 
   1   8   4      553.31      554.51     23.04 o 
   2   8   4      425.24      415.12     28.18 o 
   3   8   4      299.90      343.45     30.41 o 
   4   8   4      321.96      274.48     48.40 o 
  -3   9   4      115.60      100.14     15.53 o 
  -2   9   4     2151.53     2243.49     64.77 o 
  -1   9   4     1180.02     1155.82     48.20 o 
   0   9   4        0.33       25.90     10.06 o 
   1   9   4     1183.20     1148.82     39.94 o 
   2   9   4     2290.32     2364.87     79.71 o 
   3   9   4      116.87       54.97     16.79 o 
  -3  10   4     3686.43     3851.74     99.30 o 
  -2  10   4       69.60       68.97     17.34 o 
  -1  10   4     2541.43     2553.38     83.74 o 
   0  10   4      260.60      248.76     16.20 o 
   1  10   4     2610.32     2563.72     84.94 o 
   2  10   4       70.87       34.45     24.92 o 
   3  10   4     3721.40     3870.25    100.92 o 
  -3  11   4       48.38       35.66     19.74 o 
  -2  11   4      742.70      672.97     44.48 o 
  -1  11   4     2676.66     2851.77     78.26 o 
   0  11   4        2.43        9.07      5.50 o 
   1  11   4     2662.87     2803.95     78.85 o 
   2  11   4      730.97      730.60     46.61 o 
   3  11   4       50.30       33.38     14.02 o 
  -2  12   4      220.24      219.58     29.52 o 
  -1  12   4      111.30       73.58     36.27 o 
   0  12   4     1782.14     1884.56    144.88 o 
   1  12   4      117.47      106.68     16.31 o 
   2  12   4      245.23      260.36     35.37 o 
  -1  13   4      390.60      405.32     60.09 o 
   0  13   4      148.51      149.50     61.73 o 
   1  13   4      386.28      379.92     41.60 o 
   1   0   5     7907.20     8308.24     70.60 o 
   2   0   5    22272.60    21902.88    252.84 o 
   3   0   5     1427.55     1442.16     49.83 o 
   4   0   5     3909.72     3967.11    183.49 o 
   5   0   5       19.44        6.79     16.97 o 
  -5   1   5       36.83       42.64     28.00 o 
  -4   1   5     1798.90     1758.07     70.40 o 
  -3   1   5     3512.24     3581.96     58.48 o 
  -2   1   5     4291.38     4131.43     50.72 o 
  -1   1   5     2763.29     2767.56     29.07 o 
   0   1   5    17789.52    17800.63    120.89 o 
   1   1   5     2918.37     2863.69     22.34 o 
   2   1   5     4382.93     4217.37     74.21 o 
   3   1   5     3513.11     3583.79    100.50 o 
   4   1   5     1779.24     1759.11     52.35 o 
   5   1   5       33.05       33.73     16.55 o 
  -5   2   5      942.52     1007.37    113.49 o 
  -4   2   5      519.51      553.52     35.15 o 
  -3   2   5     2704.64     2529.32     47.94 o 
  -2   2   5     1474.99     1408.18     25.53 o 
  -1   2   5     7088.96     6955.64     57.48 o 
   0   2   5     9115.71     9045.41     68.25 o 
   1   2   5     6862.08     6911.49     60.95 o 
   2   2   5     1451.32     1465.98     28.11 o 
   3   2   5     2677.03     2565.74     67.43 o 
   4   2   5      555.76      515.97     32.07 o 
   5   2   5      977.36      897.15     74.88 o 
  -5   3   5      837.06      766.40     91.00 o 
  -4   3   5      438.66      492.45     32.11 o 
  -3   3   5      924.85     1034.16     61.93 o 
  -2   3   5     1100.46     1083.94     23.37 o 
  -1   3   5    12216.57    12230.17     94.13 o 
   0   3   5     7854.61     8044.84     65.53 o 
   1   3   5    11818.57    11851.69     89.78 o 
   2   3   5     1177.05     1181.45     21.68 o 
   3   3   5      957.57      959.13     43.01 o 
   4   3   5      389.77      364.45     30.25 o 
   5   3   5      869.26      841.96     69.61 o 
  -5   4   5     1446.16     1433.73    129.82 o 
  -4   4   5      191.64      177.89     21.71 o 
  -3   4   5     2118.32     2229.45     79.02 o 
  -2   4   5      191.24      192.66     11.16 o 
  -1   4   5    12443.63    12300.42    116.84 o 
   0   4   5     2281.34     2159.30     29.05 o 
   1   4   5    12702.32    12670.50    120.08 o 
   2   4   5      222.05      205.62     34.47 o 
   3   4   5     2166.52     2179.77    112.64 o 
   4   4   5      197.21      173.65     19.33 o 
   5   4   5     1383.81     1554.05     96.60 o 
  -4   5   5      763.95      642.64     60.67 o 
  -3   5   5     3595.37     3756.21     87.04 o 
  -2   5   5     1429.91     1426.90     34.94 o 
  -1   5   5     2145.50     1976.08     65.02 o 
   0   5   5    15239.28    15155.79    163.29 o 
   1   5   5     2029.40     1837.19     36.88 o 
   2   5   5     1374.64     1323.44     32.79 o 
   3   5   5     3632.92     3815.88    105.72 o 
   4   5   5      720.96      638.98     54.21 o 
  -4   6   5     1456.90     1393.04     76.86 o 
  -3   6   5      549.07      535.36     28.49 o 
  -2   6   5     8965.08     9346.74    104.62 o 
  -1   6   5      834.82      823.89     30.52 o 
   0   6   5     2710.32     2781.84     50.33 o 
   1   6   5      840.86      845.07     25.63 o 
   2   6   5     9113.73     9379.11    123.61 o 
   3   6   5      534.50      535.14     29.45 o 
   4   6   5     1400.63     1317.02     64.98 o 
  -4   7   5      908.86      907.63     54.58 o 
  -3   7   5      975.16      989.57     36.48 o 
  -2   7   5     3652.45     3737.91     81.50 o 
  -1   7   5      662.74      655.91     28.67 o 
   0   7   5     2731.77     2783.85     58.93 o 
   1   7   5      718.40      691.71     23.16 o 
   2   7   5     3650.12     3618.84     95.21 o 
   3   7   5      990.33      942.96     44.20 o 
   4   7   5      901.91      856.23     59.87 o 
  -4   8   5      325.31      347.56     47.83 o 
  -3   8   5      440.05      383.84     24.48 o 
  -2   8   5      821.80      837.37     34.95 o 
  -1   8   5     1658.42     1648.00     43.10 o 
   0   8   5     5253.38     5432.82     76.21 o 
   1   8   5     1670.04     1708.91     48.65 o 
   2   8   5      712.93      758.78     39.84 o 
   3   8   5      456.11      411.59     38.32 o 
   4   8   5      355.10      318.42     39.39 o 
  -3   9   5      793.59      748.03     42.41 o 
  -2   9   5      531.23      515.14     31.00 o 
  -1   9   5     2321.77     2376.09     78.65 o 
   0   9   5     4272.49     4411.88    103.31 o 
   1   9   5     2355.90     2293.43     65.27 o 
   2   9   5      609.09      605.57     34.78 o 
   3   9   5      812.24      747.21     42.98 o 
  -3  10   5      104.54       72.08     16.38 o 
  -2  10   5       35.68       46.49     14.02 o 
  -1  10   5     4207.37     4376.40    118.34 o 
   0  10   5      167.77      170.44     15.67 o 
   1  10   5     4328.66     4413.22    119.73 o 
   2  10   5       42.18       63.77     15.52 o 
   3  10   5      107.61      102.61     23.08 o 
  -3  11   5     1193.30     1099.48     79.58 o 
  -2  11   5      160.99      181.26     22.57 o 
  -1  11   5     1275.09     1362.52     61.28 o 
   0  11   5      893.06      807.66     44.52 o 
   1  11   5     1250.86     1202.59     48.90 o 
   2  11   5      143.95      123.93     30.76 o 
   3  11   5     1199.31     1227.77     66.42 o 
  -2  12   5      853.68      936.13     78.54 o 
  -1  12   5      258.55      245.87     24.94 o 
   0  12   5      485.06      399.90     42.96 o 
   1  12   5      282.75      241.98     28.16 o 
   2  12   5      889.02      919.86     94.67 o 
  -1  13   5      169.08      130.24     19.95 o 
   0  13   5       38.41       57.36     21.14 o 
   1  13   5      158.11      114.92     23.77 o 
   0   0   6     4321.69     4569.09     59.81 o 
   1   0   6       63.61       92.75      9.96 o 
   2   0   6     9175.38     9883.01    133.34 o 
   3   0   6      112.86      121.84      8.13 o 
   5   0   6      789.59      879.46    106.49 o 
  -5   1   6      102.88       51.55     28.85 o 
  -4   1   6     1279.41     1215.67     86.33 o 
  -3   1   6       18.70       35.01      5.85 o 
  -2   1   6     2483.96     2409.43     31.63 o 
  -1   1   6     2303.04     2334.51     28.41 o 
   0   1   6    44550.11    43904.20    358.95 o 
   1   1   6     2139.12     2218.24     16.71 o 
   2   1   6     2499.08     2498.70     46.39 o 
   3   1   6       38.40       49.25     10.21 o 
   4   1   6     1291.86     1285.11     48.66 o 
   5   1   6      116.49      109.45     34.58 o 
  -5   2   6     1526.31     1404.04    150.82 o 
  -4   2   6     2000.47     2248.07    127.70 o 
  -3   2   6      404.15      376.66     27.73 o 
  -2   2   6     9704.54     9742.87    103.65 o 
  -1   2   6    17587.52    17233.41    175.43 o 
   0   2   6      233.16      234.46     11.29 o 
   1   2   6    17518.03    17390.27    123.98 o 
   2   2   6    10010.01    10052.33    110.62 o 
   3   2   6      395.83      365.76     19.01 o 
   4   2   6     2044.05     2234.30     75.22 o 
   5   2   6     1564.19     1630.64    122.61 o 
  -5   3   6      289.78      382.03     59.61 o 
  -4   3   6      134.02      136.27     32.45 o 
  -3   3   6    14416.94    15193.09    277.51 o 
  -2   3   6      311.88      295.99     16.02 o 
  -1   3   6     9841.32     9488.69     93.45 o 
   0   3   6     3963.34     4065.96     50.44 o 
   1   3   6     9676.32     9309.14     91.06 o 
   2   3   6      291.29      288.74     10.44 o 
   3   3   6    14454.87    15161.84    278.56 o 
   4   3   6      156.34      126.75     18.49 o 
   5   3   6      285.41      267.19     37.09 o 
  -5   4   6      523.82      431.67     74.88 o 
  -4   4   6     1072.83     1050.99     63.60 o 
  -3   4   6      444.10      438.32     24.65 o 
  -2   4   6     3281.04     3342.84     60.92 o 
  -1   4   6    10775.99    10818.59    108.24 o 
   0   4   6      176.89      202.73     10.23 o 
   1   4   6    10921.27    11076.31    107.81 o 
   2   4   6     3215.80     3182.02     50.74 o 
   3   4   6      436.13      417.48     20.74 o 
   4   4   6     1134.33     1113.40     58.94 o 
   5   4   6      507.25      462.94     46.89 o 
  -4   5   6      152.70      159.40     20.67 o 
  -3   5   6      431.82      450.39     20.73 o 
  -2   5   6      797.30      779.58     37.44 o 
  -1   5   6     1347.76     1334.02     30.87 o 
   0   5   6     7884.32     8673.31    103.28 o 
   1   5   6     1357.64     1347.70     30.68 o 
   2   5   6      803.91      767.94     23.94 o 
   3   5   6      430.95      439.30     26.99 o 
   4   5   6      160.91      130.49     18.91 o 
  -4   6   6      752.32      700.43     51.83 o 
  -3   6   6      128.66      112.53     10.92 o 
  -2   6   6     2332.90     2254.80     61.37 o 
  -1   6   6     2866.68     2929.98     59.58 o 
   0   6   6     1829.56     1788.95     38.07 o 
   1   6   6     2829.60     2850.62     56.82 o 
   2   6   6     2309.18     2251.84     41.65 o 
   3   6   6      124.74      134.27     15.48 o 
   4   6   6      772.33      659.54     39.41 o 
  -4   7   6     1079.53     1079.34    116.14 o 
  -3   7   6       55.02       62.10     12.30 o 
  -2   7   6     2585.75     2785.07     82.70 o 
  -1   7   6       30.05       24.15     10.28 o 
   0   7   6    16950.70    17685.07    182.07 o 
   1   7   6       24.18       20.89      7.15 o 
   2   7   6     2524.62     2622.81     81.12 o 
   3   7   6       59.84       61.77     11.97 o 
   4   7   6     1094.87     1140.94     50.18 o 
  -4   8   6     1219.03     1235.22     94.41 o 
  -3   8   6       14.19       37.41     13.23 o 
  -2   8   6     6328.86     6644.93    181.88 o 
  -1   8   6     4870.34     5021.08    121.28 o 
   0   8   6      175.52      178.60     14.26 o 
   1   8   6     5044.91     5109.54    119.79 o 
   2   8   6     5975.76     6233.54    173.56 o 
   3   8   6       19.26       26.19     11.59 o 
   4   8   6     1231.53     1217.97     78.59 o 
  -3   9   6     2573.83     2467.40    118.91 o 
  -2   9   6      113.55      114.47     24.97 o 
  -1   9   6     1112.95     1111.53     72.09 o 
   0   9   6      341.79      350.42     25.17 o 
   1   9   6      986.68      927.49     35.75 o 
   2   9   6       87.09       43.25     12.32 o 
   3   9   6     2503.98     2567.50    117.05 o 
  -3  10   6      148.65      139.16     30.60 o 
  -2  10   6      580.59      515.85     31.58 o 
  -1  10   6      418.36      492.36     32.72 o 
   0  10   6        4.90       18.22      5.79 o 
   1  10   6      404.08      446.73     32.14 o 
   2  10   6      557.16      535.14     40.76 o 
   3  10   6      148.82      160.77     22.94 o 
  -3  11   6      712.17      654.12     46.29 o 
  -2  11   6       68.83       56.25     13.09 o 
  -1  11   6      585.75      581.14     36.18 o 
   0  11   6       71.40       58.27     12.75 o 
   1  11   6      592.78      632.79     36.32 o 
   2  11   6       79.60       93.98     23.10 o 
   3  11   6      708.08      678.31     57.78 o 
  -2  12   6      689.59      651.52     52.41 o 
  -1  12   6     1050.54      980.83     62.39 o 
   0  12   6      133.25      174.66     30.43 o 
   1  12   6     1019.22      990.81     48.01 o 
   2  12   6      700.02      702.42     51.92 o 
  -1  13   6       17.71       25.03     11.15 o 
   0  13   6     2017.82     2090.72    145.82 o 
   1  13   6       23.43       58.73     16.06 o 
   1   0   7     2055.16     2113.18     38.79 o 
   2   0   7    14025.17    13733.18    135.54 o 
   3   0   7     1712.88     1728.90     29.93 o 
   5   0   7       61.49       41.70     13.06 o 
  -5   1   7       96.15       51.97     29.70 o 
  -4   1   7     1756.34     1859.04    108.18 o 
  -3   1   7      912.33      903.16     25.01 o 
  -2   1   7     9048.75     8971.73    122.09 o 
  -1   1   7     1836.15     1802.97     20.89 o 
   0   1   7     4438.35     4458.73     39.23 o 
   1   1   7     1641.10     1705.19     18.19 o 
   2   1   7     8957.04     8950.76    129.39 o 
   3   1   7      922.80      898.92     26.33 o 
   4   1   7     1793.45     1747.03     57.74 o 
   5   1   7      106.51       65.49     26.59 o 
  -5   2   7      345.77      281.49     51.76 o 
  -4   2   7      943.61      922.52     68.52 o 
  -3   2   7     6869.75     6888.37    114.72 o 
  -2   2   7     1783.67     1800.57     33.19 o 
  -1   2   7     5988.94     5764.32     49.22 o 
   0   2   7    20812.96    20998.99    144.37 o 
   1   2   7     6048.94     5918.89     53.42 o 
   2   2   7     1897.16     1841.82     38.96 o 
   3   2   7     6773.98     6901.05     83.66 o 
   4   2   7      949.80      947.81     41.83 o 
   5   2   7      328.84      268.64     38.69 o 
  -5   3   7     1815.62     2003.28    195.15 o 
  -4   3   7      178.80      215.30     38.18 o 
  -3   3   7      681.64      688.53     96.09 o 
  -2   3   7      169.40      162.13     11.04 o 
  -1   3   7    22114.68    21844.19    200.25 o 
   0   3   7     1520.36     1457.82     22.71 o 
   1   3   7    21944.03    22233.85    208.74 o 
   2   3   7      174.72      161.20      8.34 o 
   3   3   7      723.04      720.24     31.74 o 
   4   3   7      170.09      136.41     19.15 o 
   5   3   7     1825.65     2080.62    147.85 o 
  -5   4   7      374.86      406.00     60.45 o 
  -4   4   7      525.08      519.06     61.94 o 
  -3   4   7     4105.02     4322.12    112.01 o 
  -2   4   7      404.11      398.86     16.20 o 
  -1   4   7     5978.82     5968.49     67.59 o 
   0   4   7     4252.62     4179.14     50.48 o 
   1   4   7     6078.04     6014.72     66.72 o 
   2   4   7      360.48      343.01     11.29 o 
   3   4   7     4196.85     4287.03     99.39 o 
   4   4   7      619.99      643.44     39.43 o 
   5   4   7      373.25      423.22     58.02 o 
  -4   5   7     1021.06     1124.25     86.97 o 
  -3   5   7     1982.28     2038.60     87.67 o 
  -2   5   7     2068.15     1995.95     49.31 o 
  -1   5   7     1704.04     1657.54     39.40 o 
   0   5   7     2996.92     2957.51     44.06 o 
   1   5   7     1838.76     1806.04     30.78 o 
   2   5   7     2072.84     2030.31     44.15 o 
   3   5   7     1978.89     1901.97     68.42 o 
   4   5   7      956.93      887.46     41.57 o 
  -4   6   7      983.56     1045.76    106.91 o 
  -3   6   7     1712.92     1798.53     56.37 o 
  -2   6   7     2589.44     2512.93     64.82 o 
  -1   6   7     1161.38     1160.61     32.21 o 
   0   6   7     1953.63     1880.71     43.44 o 
   1   6   7     1112.27     1114.41     30.83 o 
   2   6   7     2600.43     2503.71     69.98 o 
   3   6   7     1708.44     1808.80     58.86 o 
   4   6   7     1011.90      980.00     56.80 o 
  -4   7   7     1648.50     1748.95    113.49 o 
  -3   7   7      249.25      274.80     21.92 o 
  -2   7   7     6579.15     6910.12    187.45 o 
  -1   7   7       71.27       53.62      9.67 o 
   0   7   7      583.77      638.92     25.21 o 
   1   7   7       63.25       57.05     11.39 o 
   2   7   7     6585.25     6506.68    140.41 o 
   3   7   7      252.74      232.63     28.71 o 
   4   7   7     1649.51     1773.59     63.26 o 
  -4   8   7      618.81      596.70     82.73 o 
  -3   8   7     1844.68     1831.04     61.35 o 
  -2   8   7     1302.65     1219.31     45.56 o 
  -1   8   7      916.43      954.20     39.97 o 
   0   8   7     8271.67     8776.76    166.28 o 
   1   8   7      870.80      857.29     34.92 o 
   2   8   7     1222.25     1218.71     48.29 o 
   3   8   7     1836.72     1855.20    100.79 o 
   4   8   7      616.73      619.77     55.81 o 
  -3   9   7      368.98      390.66     32.06 o 
  -2   9   7      372.71      364.38     25.86 o 
  -1   9   7     2621.94     2612.14    106.49 o 
   0   9   7      843.19      803.93     32.09 o 
   1   9   7     2473.92     2495.74     70.65 o 
   2   9   7      325.83      304.15     26.68 o 
   3   9   7      400.06      387.79     42.96 o 
  -3  10   7      127.91      101.11     23.43 o 
  -2  10   7      103.61       86.30     17.65 o 
  -1  10   7     1103.62     1191.26     47.70 o 
   0  10   7      611.99      593.24     29.32 o 
   1  10   7     1135.55     1216.18     52.59 o 
   2  10   7       98.80      122.86     23.74 o 
   3  10   7      129.94       97.67     19.31 o 
  -2  11   7      134.84      139.55     18.27 o 
  -1  11   7      770.24      780.14     66.19 o 
   0  11   7      299.23      292.37     21.82 o 
   1  11   7      795.28      813.14     40.37 o 
   2  11   7      146.81      147.11     40.18 o 
  -2  12   7      347.68      315.13     29.65 o 
  -1  12   7      324.72      349.95     28.00 o 
   0  12   7     1110.52     1222.61     84.22 o 
   1  12   7      297.95      244.75     25.27 o 
   2  12   7      347.22      390.36     37.61 o 
  -1  13   7       98.59       47.60     17.03 o 
   0  13   7        1.28       45.69     18.06 o 
   1  13   7      109.09       52.72     16.85 o 
   0   0   8    56501.04    56335.54    643.08 o 
   1   0   8      203.86      196.18     11.46 o 
   2   0   8     9659.42     9565.15    119.09 o 
   3   0   8       65.15       62.36     11.30 o 
   5   0   8       81.95       73.34     21.11 o 
  -5   1   8      702.60      696.61     92.49 o 
  -4   1   8     2201.76     2306.19    111.58 o 
  -3   1   8      120.04      102.16      8.71 o 
  -2   1   8    11712.25    11429.08    188.00 o 
  -1   1   8     4895.97     4741.41     46.03 o 
   0   1   8     2959.58     3009.63     32.34 o 
   1   1   8     4811.00     4781.77     43.49 o 
   2   1   8    10483.92    10597.36    181.37 o 
   3   1   8      117.78       87.23     12.74 o 
   4   1   8     2211.61     2190.00     54.96 o 
   5   1   8      698.29      707.25     63.43 o 
  -5   2   8      148.77      134.27     41.58 o 
  -4   2   8      261.64      294.00     40.94 o 
  -3   2   8     3070.50     3205.12     91.51 o 
  -2   2   8     1376.07     1382.19     40.35 o 
  -1   2   8     3068.56     2977.13     33.01 o 
   0   2   8      141.11      154.18      8.26 o 
   1   2   8     3052.00     2915.61     39.61 o 
   2   2   8     1313.54     1347.93     26.56 o 
   3   2   8     3090.58     3154.93     69.33 o 
   4   2   8      279.05      290.03     24.44 o 
   5   2   8      149.38      112.94     25.72 o 
  -5   3   8       98.37       52.61     22.91 o 
  -4   3   8      970.10      978.52     87.61 o 
  -3   3   8     1106.30     1086.09     35.72 o 
  -2   3   8     2298.16     2382.25     47.20 o 
  -1   3   8     2963.53     2992.22     38.76 o 
   0   3   8       26.30       25.75      6.84 o 
   1   3   8     3075.51     3002.11     40.20 o 
   2   3   8     2364.15     2430.50     43.02 o 
   3   3   8     1079.27     1081.01     29.13 o 
   4   3   8      920.99      943.78     49.82 o 
   5   3   8       92.83       77.68     26.96 o 
  -4   4   8      116.02      163.76     32.24 o 
  -3   4   8     6842.65     7278.91    175.16 o 
  -2   4   8      452.68      444.10     19.19 o 
  -1   4   8     7443.33     7406.49     94.40 o 
   0   4   8     5384.85     5754.84     64.56 o 
   1   4   8     7446.80     7380.13     82.05 o 
   2   4   8      472.58      455.00     14.22 o 
   3   4   8     6648.33     7183.30    153.95 o 
   4   4   8       94.39       82.78     17.04 o 
  -4   5   8     1397.33     1505.01    119.42 o 
  -3   5   8      564.73      584.31     34.18 o 
  -2   5   8     5707.61     5798.33    107.06 o 
  -1   5   8     8726.59     8643.95    118.74 o 
   0   5   8      282.66      263.82     12.30 o 
   1   5   8     8793.35     8728.97     99.61 o 
   2   5   8     5816.10     5811.18     94.63 o 
   3   5   8      582.77      578.74     42.23 o 
   4   5   8     1338.63     1287.57     74.81 o 
  -4   6   8     1158.82     1188.31    119.42 o 
  -3   6   8      335.63      341.04     23.01 o 
  -2   6   8     2228.82     2338.51     66.51 o 
  -1   6   8      577.28      549.08     21.28 o 
   0   6   8    14335.50    14363.18    220.25 o 
   1   6   8      627.22      625.16     24.95 o 
   2   6   8     2285.18     2276.96     55.69 o 
   3   6   8      359.59      357.29     25.10 o 
   4   6   8     1145.22     1220.21     72.40 o 
  -4   7   8      513.11      419.58     61.30 o 
  -3   7   8       69.23       68.56     13.39 o 
  -2   7   8     1608.13     1558.83     60.18 o 
  -1   7   8     1066.42      981.70     29.85 o 
   0   7   8     1623.39     1610.20     40.23 o 
   1   7   8     1042.48      997.48     33.07 o 
   2   7   8     1723.27     1560.88     60.44 o 
   3   7   8       67.23       47.38     11.80 o 
   4   7   8      501.01      492.73     33.64 o 
  -4   8   8      201.00      224.00     51.76 o 
  -3   8   8      169.35      189.84     21.06 o 
  -2   8   8      555.15      546.50     30.52 o 
  -1   8   8      923.18      898.47     33.62 o 
   0   8   8     1500.05     1515.74     45.24 o 
   1   8   8      880.17      819.79     30.86 o 
   2   8   8      554.82      488.31     30.83 o 
   3   8   8      184.65      270.27     26.84 o 
   4   8   8      199.11      174.80     23.81 o 
  -3   9   8      621.02      563.24     50.43 o 
  -2   9   8     1847.16     1796.58     60.55 o 
  -1   9   8     1539.63     1576.64     54.61 o 
   0   9   8       48.77       47.32     10.21 o 
   1   9   8     1483.15     1468.87     44.81 o 
   2   9   8     2047.33     2093.30     83.15 o 
   3   9   8      613.19      631.18     43.77 o 
  -3  10   8     2734.46     2763.56    312.56 o 
  -2  10   8      110.09      121.27     32.23 o 
  -1  10   8     1888.72     1935.31     64.09 o 
   0  10   8       29.48       33.54      8.28 o 
   1  10   8     1945.79     1994.83     67.37 o 
   2  10   8      107.62       71.18     17.71 o 
   3  10   8     2777.93     2973.82    161.15 o 
  -2  11   8      619.04      663.10     39.70 o 
  -1  11   8     1991.98     2104.86     84.54 o 
   0  11   8       26.73       23.51      8.08 o 
   1  11   8     2011.79     2010.04    126.24 o 
   2  11   8      605.86      665.83     39.21 o 
  -2  12   8      182.74      157.95     24.14 o 
  -1  12   8      215.51      184.71     21.82 o 
   0  12   8     1613.23     1646.24     86.74 o 
   1  12   8      217.08      228.10     28.79 o 
   2  12   8      191.34      231.87     35.73 o 
   0  13   8      238.17      250.30     45.29 o 
   1   0   9      656.41      608.40     13.87 o 
   2   0   9    22096.02    22224.90    257.49 o 
   3   0   9        3.78       10.65      5.85 o 
   4   0   9     3591.78     3642.77    146.79 o 
   5   0   9        6.65        1.45      7.89 o 
  -5   1   9      134.38       89.73     46.03 o 
  -4   1   9     1441.28     1590.92     88.03 o 
  -3   1   9     5201.91     5361.04    101.29 o 
  -2   1   9     1259.35     1194.32     17.28 o 
  -1   1   9     1416.55     1299.63     19.78 o 
   0   1   9    17845.97    17691.80    134.87 o 
   1   1   9     1426.89     1286.30     76.53 o 
   2   1   9     1119.77     1046.71     30.21 o 
   3   1   9     5193.58     5428.15    108.48 o 
   4   1   9     1452.19     1391.43     47.37 o 
   5   1   9      125.48       92.49     31.29 o 
  -5   2   9      651.83      685.79     85.70 o 
  -4   2   9      145.60      173.52     29.70 o 
  -3   2   9     1409.13     1414.20     53.01 o 
  -2   2   9      630.97      643.11     17.62 o 
  -1   2   9     5297.34     5105.64     54.29 o 
   0   2   9     3493.31     3490.43     36.82 o 
   1   2   9     5367.20     5213.28     63.24 o 
   2   2   9      560.63      554.38     20.33 o 
   3   2   9     1398.40     1435.42     38.84 o 
   4   2   9      170.59      156.82     26.31 o 
   5   2   9      660.91      709.29     52.03 o 
  -5   3   9      352.99      289.55     45.39 o 
  -4   3   9      656.22      738.82     74.88 o 
  -3   3   9      171.37      171.88     29.56 o 
  -2   3   9      730.00      734.71     27.59 o 
  -1   3   9     4866.31     4728.15     59.65 o 
   0   3   9     2339.08     2353.58     33.10 o 
   1   3   9     4969.75     4866.21     62.64 o 
   2   3   9      767.98      755.84     21.23 o 
   3   3   9      199.16      184.06     21.49 o 
   4   3   9      609.82      647.82     39.34 o 
   5   3   9      357.30      330.23     32.37 o 
  -4   4   9      137.80      136.18     35.42 o 
  -3   4   9       85.85       84.85     14.35 o 
  -2   4   9      183.03      167.65     10.98 o 
  -1   4   9    14431.09    14279.91    150.95 o 
   0   4   9       91.70       69.75      6.81 o 
   1   4   9    14124.89    14023.29    148.58 o 
   2   4   9      204.10      186.30     15.62 o 
   3   4   9       73.82       74.07     12.75 o 
   4   4   9      140.61      143.55     21.04 o 
  -4   5   9      643.66      605.40     74.88 o 
  -3   5   9     4863.00     5356.91    182.27 o 
  -2   5   9      753.94      752.33     26.40 o 
  -1   5   9     4426.60     4401.52     83.05 o 
   0   5   9     9248.43     9028.27    115.93 o 
   1   5   9     4255.84     4313.66     76.93 o 
   2   5   9      733.95      719.91     16.49 o 
   3   5   9     4817.99     5079.85    145.63 o 
   4   5   9      609.59      573.34     44.49 o 
  -4   6   9     1511.63     1546.79    141.91 o 
  -3   6   9       32.57       63.69     18.45 o 
  -2   6   9     7897.48     8396.92    235.92 o 
  -1   6   9      360.33      325.48     16.73 o 
   0   6   9      583.16      540.71     19.00 o 
   1   6   9      400.45      399.55     14.75 o 
   2   6   9     8047.28     7941.26    151.34 o 
   3   6   9       26.36       24.18     10.90 o 
   4   6   9     1528.95     1558.96     81.14 o 
  -4   7   9      616.25      642.73     91.64 o 
  -3   7   9      660.52      768.35     49.13 o 
  -2   7   9     1614.25     1635.92     56.11 o 
  -1   7   9      560.38      555.35     22.73 o 
   0   7   9     2064.91     2136.30     56.29 o 
   1   7   9      588.23      589.49     22.99 o 
   2   7   9     1712.14     1611.45     48.50 o 
   3   7   9      647.63      584.07     33.20 o 
   4   7   9      626.18      657.79     55.20 o 
  -4   8   9      195.97      208.94     45.61 o 
  -3   8   9      524.06      564.06     43.27 o 
  -2   8   9      905.25      869.47     66.55 o 
  -1   8   9      487.90      474.53     24.39 o 
   0   8   9     1612.65     1650.45     48.04 o 
   1   8   9      454.27      477.94     37.76 o 
   2   8   9      903.95      936.70     74.39 o 
   3   8   9      514.59      519.23     51.26 o 
   4   8   9      206.09      203.75     24.39 o 
  -3   9   9      373.98      299.81     37.26 o 
  -2   9   9      136.28      164.70     21.76 o 
  -1   9   9     1409.94     1388.15     51.08 o 
   0   9   9     2730.71     2776.20     76.73 o 
   1   9   9     1405.29     1360.17     42.34 o 
   2   9   9      179.84      186.03     24.40 o 
   3   9   9      357.39      313.71     30.77 o 
  -3  10   9        5.72       41.89     15.55 o 
  -2  10   9      145.16      153.14     36.40 o 
  -1  10   9     4547.94     4763.25    146.48 o 
   0  10   9       14.76       15.40      9.63 o 
   1  10   9     4549.10     4771.01    129.51 o 
   2  10   9      132.09      138.18     24.35 o 
   3  10   9        3.82       20.89     13.95 o 
  -2  11   9      102.74       90.98     17.70 o 
  -1  11   9      856.42      940.03     49.80 o 
   0  11   9     1022.40     1051.92     37.86 o 
   1  11   9      852.62      853.94     48.30 o 
   2  11   9       90.59      122.37     26.85 o 
  -2  12   9      670.69      597.71     42.43 o 
  -1  12   9       73.74       56.23     14.27 o 
   0  12   9      352.01      357.40     56.69 o 
   1  12   9       77.18       74.81     27.98 o 
   2  12   9      716.90      672.51     47.24 o 
   0  13   9        0.38       30.52     18.57 o 
   0   0  10     6501.54     6659.54     96.83 o 
   1   0  10     5245.42     5492.11     67.01 o 
   2   0  10     3549.59     3775.33    138.19 o 
   3   0  10       10.22       16.60      8.39 o 
   4   0  10      825.74      765.29     67.03 o 
   5   0  10      482.06      443.95     56.74 o 
  -5   1  10      195.66      222.52     51.97 o 
  -4   1  10      961.85     1029.64     69.79 o 
  -3   1  10      191.03      152.92     11.52 o 
  -2   1  10     2511.32     2480.84     45.16 o 
  -1   1  10     2580.50     2655.80     40.09 o 
   0   1  10    12759.24    12752.79     96.04 o 
   1   1  10     2501.84     2581.43     28.77 o 
   2   1  10     2532.38     2520.20     32.33 o 
   3   1  10      140.26      141.13     27.26 o 
   4   1  10     1004.69      870.64     46.86 o 
   5   1  10      212.78      165.76     28.41 o 
  -5   2  10      877.01      794.40     83.58 o 
  -4   2  10     1138.23     1110.88     94.82 o 
  -3   2  10      970.91      987.25     35.07 o 
  -2   2  10     7928.32     7968.66    123.59 o 
  -1   2  10    14828.63    14437.11    141.88 o 
   0   2  10       50.36       52.30      6.83 o 
   1   2  10    14824.59    14489.81    140.76 o 
   2   2  10     7933.26     8105.29    117.69 o 
   3   2  10      948.34      944.14     35.31 o 
   4   2  10     1109.37     1117.21     56.28 o 
   5   2  10      856.50      815.53     53.47 o 
  -5   3  10      318.45      229.52     51.12 o 
  -4   3  10      143.05      138.94     32.88 o 
  -3   3  10     8218.69     8819.39    255.56 o 
  -2   3  10      524.17      519.86     16.77 o 
  -1   3  10     7521.96     7232.41     76.54 o 
   0   3  10     1330.74     1428.75     25.16 o 
   1   3  10     7651.31     7518.84     89.17 o 
   2   3  10      506.75      512.84     18.26 o 
   3   3  10     8479.35     9028.67    172.12 o 
   4   3  10      154.45      164.45     21.15 o 
   5   3  10      320.88      180.59     33.41 o 
  -4   4  10      284.10      282.12     42.64 o 
  -3   4  10     1084.91     1069.50     50.75 o 
  -2   4  10     1892.40     1897.37     44.46 o 
  -1   4  10    10011.70    10172.58    148.33 o 
   0   4  10       17.79       25.18      6.00 o 
   1   4  10    10093.25    10333.14    115.43 o 
   2   4  10     1878.98     1859.75     35.95 o 
   3   4  10     1175.54     1181.86     41.04 o 
   4   4  10      318.23      359.01     28.56 o 
  -4   5  10      369.48      414.70     60.67 o 
  -3   5  10      671.76      682.04     91.42 o 
  -2   5  10      979.66      938.37     28.68 o 
  -1   5  10     1060.65     1003.01     25.88 o 
   0   5  10     2961.44     3239.41     48.36 o 
   1   5  10     1076.36     1005.53     26.07 o 
   2   5  10     1041.88     1011.76     21.90 o 
   3   5  10      656.97      699.54     32.00 o 
   4   5  10      338.99      335.61     30.01 o 
  -4   6  10      586.59      636.79     73.82 o 
  -3   6  10       65.07       69.23     15.69 o 
  -2   6  10     1314.37     1286.96     60.14 o 
  -1   6  10     1791.42     1856.05     51.08 o 
   0   6  10     2292.94     2207.51     43.23 o 
   1   6  10     1723.36     1723.06     39.31 o 
   2   6  10     1310.52     1301.15     41.03 o 
   3   6  10       55.17       24.63      9.77 o 
   4   6  10      611.04      631.46     50.54 o 
  -4   7  10      959.42     1128.28    139.15 o 
  -3   7  10       51.37       40.43     18.98 o 
  -2   7  10     1801.16     1782.41     73.88 o 
  -1   7  10      311.09      294.39     19.50 o 
   0   7  10    10540.74    10900.27    121.10 o 
   1   7  10      292.73      289.95     17.47 o 
   2   7  10     1848.14     1776.99     57.23 o 
   3   7  10       57.79       34.09     16.74 o 
   4   7  10      986.99      987.23     73.04 o 
  -4   8  10      679.21      626.82     89.09 o 
  -3   8  10       13.83        7.85     28.85 o 
  -2   8  10     3660.62     3509.28    342.37 o 
  -1   8  10     2000.95     2102.08     58.99 o 
   0   8  10      127.02      118.71     14.47 o 
   1   8  10     2098.07     2211.35     60.90 o 
   2   8  10     3419.96     3341.15    103.66 o 
   3   8  10       16.97       32.20     15.22 o 
   4   8  10      667.55      665.93     45.06 o 
  -3   9  10     1814.11     1777.18    180.20 o 
  -2   9  10      472.75      460.62     31.54 o 
  -1   9  10      928.34      950.39     36.28 o 
   0   9  10      543.40      498.90     26.84 o 
   1   9  10      887.30      917.05     35.12 o 
   2   9  10      437.14      418.92     32.62 o 
   3   9  10     1729.06     1688.90     62.56 o 
  -3  10  10      292.22      324.45     41.07 o 
  -2  10  10      226.38      188.94     19.98 o 
  -1  10  10      486.63      426.06     33.06 o 
   0  10  10       47.60       32.37     10.03 o 
   1  10  10      504.12      509.57     37.32 o 
   2  10  10      216.61      212.10     24.25 o 
   3  10  10      304.38      263.02     31.47 o 
  -2  11  10      123.72       93.63     17.82 o 
  -1  11  10      534.41      558.40     37.28 o 
   0  11  10       15.57       24.84      8.88 o 
   1  11  10      556.26      536.58     45.13 o 
   2  11  10      142.39      152.23     23.08 o 
  -1  12  10      658.23      637.12     60.57 o 
   0  12  10      326.11      351.92     30.50 o 
   1  12  10      630.91      628.76     49.76 o 
   1   0  11     3821.45     4101.08     39.20 o 
   2   0  11     2974.06     3043.68     70.11 o 
   3   0  11       23.56       51.15     15.11 o 
   4   0  11      503.55      542.01     49.83 o 
   5   0  11        6.49       14.76     12.30 o 
  -5   1  11       21.82       40.73     40.73 o 
  -4   1  11     1351.60     1233.07     98.64 o 
  -3   1  11      954.13      900.39     44.43 o 
  -2   1  11     6681.21     6751.21    123.68 o 
  -1   1  11       69.41       72.46      5.97 o 
   0   1  11     2403.94     2312.51    102.67 o 
   1   1  11       40.66       47.49      5.37 o 
   2   1  11     6726.68     6868.43     99.50 o 
   3   1  11      939.39      915.47     32.97 o 
   4   1  11     1339.39     1278.17     62.84 o 
   5   1  11       29.08       -4.47     12.43 o 
  -5   2  11       81.79       42.85     21.42 o 
  -4   2  11      763.38      780.82     76.58 o 
  -3   2  11     4480.97     4846.89    158.07 o 
  -2   2  11     1590.66     1571.55     41.77 o 
  -1   2  11     4916.73     4798.19     60.60 o 
   0   2  11    15980.73    16323.32    151.18 o 
   1   2  11     4935.77     4753.32     65.07 o 
   2   2  11     1630.01     1678.39    128.13 o 
   3   2  11     4555.98     4689.83     95.26 o 
   4   2  11      738.60      700.32     42.11 o 
   5   2  11       73.96       44.82     13.86 o 
  -4   3  11       65.63       64.06     22.27 o 
  -3   3  11      195.02      216.36     40.94 o 
  -2   3  11      118.47      112.59      8.04 o 
  -1   3  11    16300.65    16026.01    165.03 o 
   0   3  11       38.28       47.85      6.86 o 
   1   3  11    16700.21    16720.22    175.68 o 
   2   3  11      132.53      113.81      8.44 o 
   3   3  11      250.14      255.06     22.58 o 
   4   3  11       75.73       42.60     22.24 o 
  -4   4  11      370.75      388.40     53.24 o 
  -3   4  11     1868.48     1903.32     76.20 o 
  -2   4  11      599.81      590.42     19.58 o 
  -1   4  11     3139.93     3130.15     46.06 o 
   0   4  11     5724.66     6058.87     83.08 o 
   1   4  11     3082.73     2988.57     47.46 o 
   2   4  11      554.08      529.05     18.33 o 
   3   4  11     1845.58     1716.52     59.46 o 
   4   4  11      394.43      414.77     31.50 o 
  -4   5  11      346.09      392.00     65.33 o 
  -3   5  11     1405.96     1390.77    179.03 o 
  -2   5  11      805.39      818.11     24.47 o 
  -1   5  11       86.92       98.99     10.47 o 
   0   5  11     1553.01     1536.55     33.52 o 
   1   5  11      128.40      157.75     14.07 o 
   2   5  11      877.84      871.98     21.34 o 
   3   5  11     1407.69     1341.75     42.79 o 
   4   5  11      318.88      290.13     34.94 o 
  -4   6  11      396.24      445.46     56.00 o 
  -3   6  11     1112.77     1158.70     51.88 o 
  -2   6  11     1437.77     1396.94     59.32 o 
  -1   6  11      769.80      792.07     23.30 o 
   0   6  11     2498.79     2566.60     46.96 o 
   1   6  11      743.17      742.57     21.80 o 
   2   6  11     1446.77     1432.83     44.96 o 
   3   6  11     1113.35     1166.13     46.99 o 
   4   6  11      393.74      368.39     31.71 o 
  -4   7  11     1295.90     1384.31    150.39 o 
  -3   7  11        4.14       25.24     12.53 o 
  -2   7  11     5515.80     5839.65    358.00 o 
  -1   7  11      112.64      100.91     11.26 o 
   0   7  11      116.96      120.74     14.80 o 
   1   7  11      110.15      101.19     11.68 o 
   2   7  11     5442.24     5563.17    169.10 o 
   3   7  11        3.66       23.77      8.04 o 
   4   7  11     1284.61     1324.84     88.61 o 
  -3   8  11     2246.29     2202.90    109.43 o 
  -2   8  11     1397.84     1267.53    176.49 o 
  -1   8  11      465.41      484.81     27.98 o 
   0   8  11     5684.28     6016.27    133.48 o 
   1   8  11      500.74      489.36     47.36 o 
   2   8  11     1372.24     1328.77     57.12 o 
   3   8  11     2285.60     2438.37     96.31 o 
  -3   9  11       54.69       41.38     15.68 o 
  -2   9  11       50.47       66.70     13.89 o 
  -1   9  11     2476.76     2610.55     73.81 o 
   0   9  11      151.16      188.66     17.24 o 
   1   9  11     2479.35     2494.67     70.14 o 
   2   9  11       80.60       55.32     24.16 o 
   3   9  11       74.47       72.91     17.31 o 
  -3  10  11       61.62       77.86     53.67 o 
  -2  10  11       82.04       62.56     15.32 o 
  -1  10  11      683.54      684.09     42.36 o 
   0  10  11      279.43      363.49     24.25 o 
   1  10  11      715.87      760.60     46.85 o 
   2  10  11       79.03       51.11     14.47 o 
   3  10  11       60.12       43.74     20.33 o 
  -2  11  11       56.29       43.75     11.08 o 
  -1  11  11      713.51      685.72     45.27 o 
   0  11  11       34.28       32.21     10.16 o 
   1  11  11      722.00      792.50     70.34 o 
   2  11  11       62.82       60.18     16.16 o 
  -1  12  11      311.88      278.67     31.59 o 
   0  12  11      566.02      533.98     37.36 o 
   1  12  11      290.37      263.18     30.45 o 
   0   0  12    18780.31    18644.61    267.84 o 
   1   0  12       84.33       75.13      4.47 o 
   2   0  12     3552.66     3553.73     96.18 o 
   3   0  12      813.00      804.19     34.98 o 
   4   0  12     1642.16     1628.11     90.78 o 
   5   0  12      113.76      104.97     25.14 o 
  -5   1  12      386.03      329.64     74.45 o 
  -4   1  12     1406.81     1297.76    102.24 o 
  -3   1  12      120.32      134.49     32.88 o 
  -2   1  12     5196.86     5180.12    131.06 o 
  -1   1  12     2784.84     2629.34     42.26 o 
   0   1  12     2888.13     2827.78     50.02 o 
   1   1  12     2801.12     2652.46     34.50 o 
   2   1  12     5412.11     5421.04     96.87 o 
   3   1  12      114.40      141.85     15.67 o 
   4   1  12     1351.21     1307.26     65.12 o 
   5   1  12      389.27      389.04     40.46 o 
  -4   2  12      241.33      272.79     39.45 o 
  -3   2  12     2405.40     2539.81    158.03 o 
  -2   2  12     1516.58     1486.83     80.61 o 
  -1   2  12     2567.03     2333.21     51.72 o 
   0   2  12      536.63      528.85     16.02 o 
   1   2  12     2510.38     2302.90    155.90 o 
   2   2  12     1538.60     1562.63     34.32 o 
   3   2  12     2342.36     2420.42     82.48 o 
   4   2  12      258.67      204.15     22.32 o 
  -4   3  12      403.33      380.55     46.88 o 
  -3   3  12     1484.01     1527.36     85.59 o 
  -2   3  12      854.87      837.21     22.28 o 
  -1   3  12     4093.47     4078.34     53.24 o 
   0   3  12       62.36       65.60      7.20 o 
   1   3  12     4008.19     3979.44    109.84 o 
   2   3  12      821.36      819.27     22.81 o 
   3   3  12     1437.80     1411.12     48.67 o 
   4   3  12      397.27      362.12     26.43 o 
  -4   4  12      153.75      177.97     38.61 o 
  -3   4  12     4822.62     5191.48    249.24 o 
  -2   4  12      985.91     1023.18     24.42 o 
  -1   4  12     4084.53     4018.62     64.91 o 
   0   4  12      134.76      132.98      9.70 o 
   1   4  12     3990.19     3880.66     69.37 o 
   2   4  12      990.35     1001.06     23.29 o 
   3   4  12     4632.40     4862.87    102.69 o 
   4   4  12      147.37      110.01     19.53 o 
  -4   5  12      931.36     1102.61    107.97 o 
  -3   5  12      199.02      321.79     44.33 o 
  -2   5  12     4510.43     4689.96     94.92 o 
  -1   5  12     3646.87     3529.27     56.92 o 
   0   5  12      670.94      639.84     20.49 o 
   1   5  12     3639.41     3604.24     57.86 o 
   2   5  12     4188.77     4252.07     78.65 o 
   3   5  12      193.00      194.28     25.08 o 
   4   5  12      954.59      999.41     58.20 o 
  -4   6  12      585.15      592.24     89.94 o 
  -3   6  12      188.27      185.74     25.35 o 
  -2   6  12     1492.26     1500.53     56.39 o 
  -1   6  12      695.62      632.49     20.45 o 
   0   6  12    10375.18    10733.87    140.77 o 
   1   6  12      744.18      708.78     20.57 o 
   2   6  12     1457.39     1398.05     64.16 o 
   3   6  12      197.10      169.61     21.98 o 
   4   6  12      594.62      608.65     50.79 o 
  -4   7  12      407.20      403.88     71.49 o 
  -3   7  12       22.83       13.14      7.71 o 
  -2   7  12     1052.55     1017.55     38.59 o 
  -1   7  12      778.89      743.01     29.40 o 
   0   7  12     2610.81     2591.46     55.46 o 
   1   7  12      782.34      741.90     24.76 o 
   2   7  12     1100.96     1007.07     48.25 o 
   3   7  12       20.88       29.49     10.75 o 
   4   7  12      427.27      357.48     38.43 o 
  -3   8  12       45.48       56.94     14.24 o 
  -2   8  12      673.97      688.60     68.09 o 
  -1   8  12      658.60      635.73     29.57 o 
   0   8  12     1014.54     1034.21     44.77 o 
   1   8  12      615.25      584.71     27.84 o 
   2   8  12      660.84      719.08     38.62 o 
   3   8  12       52.76       68.36     17.21 o 
  -3   9  12      379.76      365.24     43.39 o 
  -2   9  12     1045.52     1068.76     42.44 o 
  -1   9  12     1792.63     1775.83     55.95 o 
   0   9  12        0.86       29.45      9.45 o 
   1   9  12     1820.06     1888.90     59.06 o 
   2   9  12     1087.20     1139.24     49.03 o 
   3   9  12      364.29      380.64     36.15 o 
  -3  10  12     1704.96     1862.43    166.94 o 
  -2  10  12      116.55       83.82     15.41 o 
  -1  10  12     1083.93     1150.62     42.11 o 
   0  10  12        0.44        8.12      8.01 o 
   1  10  12     1074.18     1038.04     38.94 o 
   2  10  12      114.06      120.73     29.06 o 
   3  10  12     1773.02     1839.99     90.19 o 
  -2  11  12      376.67      353.68     33.07 o 
  -1  11  12     1263.35     1243.37     76.87 o 
   0  11  12       42.98       22.74     10.41 o 
   1  11  12     1246.01     1205.77     67.44 o 
   2  11  12      368.27      349.92     35.48 o 
  -1  12  12      129.53       81.82     22.26 o 
   0  12  12      866.05      947.98     65.21 o 
   1  12  12      145.15      133.50     22.60 o 
   1   0  13        0.79        3.47      3.46 o 
   2   0  13    14647.20    15500.06    274.76 o 
   3   0  13      250.46      244.03     20.61 o 
   4   0  13     4383.28     4575.61    139.08 o 
  -4   1  13      926.59      870.97     60.67 o 
  -3   1  13     4883.66     5109.21    164.19 o 
  -2   1  13     1265.30     1211.66     82.83 o 
  -1   1  13     1132.38     1098.86     23.31 o 
   0   1  13    10935.04    10578.26    104.68 o 
   1   1  13     1142.35     1058.69     18.10 o 
   2   1  13     1345.14     1375.05     47.46 o 
   3   1  13     4819.39     5175.50    117.32 o 
   4   1  13      880.66      823.56     39.24 o 
  -4   2  13       37.47       17.18     24.61 o 
  -3   2  13      541.71      550.88     58.55 o 
  -2   2  13       38.06       14.01     17.35 o 
  -1   2  13     2730.38     2647.99     37.18 o 
   0   2  13      556.54      491.14     14.71 o 
   1   2  13     2643.40     2589.46     47.54 o 
   2   2  13       37.25       25.19      7.05 o 
   3   2  13      585.99      546.97     26.77 o 
   4   2  13       44.27       25.91     12.25 o 
  -4   3  13      280.15      247.97     42.42 o 
  -3   3  13      198.58      247.75     31.82 o 
  -2   3  13      569.72      544.38     15.31 o 
  -1   3  13     1357.41     1306.64     27.74 o 
   0   3  13     2035.88     2059.56     34.63 o 
   1   3  13     1327.92     1236.76     36.48 o 
   2   3  13      598.18      587.55     20.02 o 
   3   3  13      174.93      175.60     18.20 o 
   4   3  13      274.14      253.08     21.48 o 
  -4   4  13        2.30       22.91     12.73 o 
  -3   4  13      119.20      159.52     37.76 o 
  -2   4  13      206.14      192.61     10.78 o 
  -1   4  13     7822.86     7938.82    114.81 o 
   0   4  13       75.90       66.18      7.89 o 
   1   4  13     7615.24     7623.19    121.12 o 
   2   4  13      237.69      204.57     23.58 o 
   3   4  13       86.25       76.85     16.17 o 
   4   4  13        2.28        7.82      6.58 o 
  -4   5  13      404.82      405.58     60.45 o 
  -3   5  13     3758.11     3937.41    203.64 o 
  -2   5  13      486.31      466.04     24.65 o 
  -1   5  13     2586.80     2490.06     44.81 o 
   0   5  13     7971.55     8021.01    117.80 o 
   1   5  13     2612.86     2580.63     50.30 o 
   2   5  13      510.25      493.23     20.53 o 
   3   5  13     3817.80     4111.48    122.19 o 
   4   5  13      427.94      428.03     35.59 o 
  -4   6  13     1307.11     1406.37    156.55 o 
  -3   6  13       31.26       55.79     25.03 o 
  -2   6  13     6634.34     6725.32    218.82 o 
  -1   6  13      236.62      228.36     14.71 o 
   0   6  13      286.56      267.89     16.54 o 
   1   6  13      262.98      247.21     14.30 o 
   2   6  13     6504.89     6547.26    154.89 o 
   3   6  13       30.28       23.15      8.80 o 
   4   6  13     1329.05     1346.39     88.43 o 
  -4   7  13      235.59      169.49     64.91 o 
  -3   7  13      413.28      371.43     49.21 o 
  -2   7  13      299.71      322.80     21.33 o 
  -1   7  13      358.93      328.83     17.53 o 
   0   7  13     1724.77     1678.33     41.35 o 
   1   7  13      375.80      365.87     17.81 o 
   2   7  13      305.27      278.04     23.48 o 
   3   7  13      407.21      394.95     35.35 o 
   4   7  13      236.97      211.35     28.48 o 
  -3   8  13      297.52      287.43     54.30 o 
  -2   8  13      452.68      418.08     25.89 o 
  -1   8  13       75.70       78.10     13.22 o 
   0   8  13      332.72      308.62     20.23 o 
   1   8  13       68.12       82.78     13.09 o 
   2   8  13      453.93      467.44     31.86 o 
   3   8  13      317.73      270.35     28.87 o 
  -3   9  13      178.33      170.12     48.79 o 
  -2   9  13      195.14      157.13     20.94 o 
  -1   9  13      644.72      623.43     30.32 o 
   0   9  13     2579.43     2646.29     73.36 o 
   1   9  13      637.48      630.13     29.76 o 
   2   9  13      214.14      205.49     34.51 o 
   3   9  13      186.67      169.17     25.82 o 
  -2  10  13       59.32       42.86     16.33 o 
  -1  10  13     2684.46     2876.57     67.99 o 
   0  10  13        5.39       27.92      9.88 o 
   1  10  13     2673.30     2800.20     70.42 o 
   2  10  13       50.48       33.13     12.77 o 
  -2  11  13      116.38      128.86     25.67 o 
  -1  11  13      649.50      665.58     41.73 o 
   0  11  13      926.99      976.67     48.30 o 
   1  11  13      639.40      614.65     38.62 o 
   2  11  13      111.81       98.62     24.40 o 
  -1  12  13       21.82       19.97     16.44 o 
   0  12  13       92.01       98.78     17.65 o 
   1  12  13       20.49       34.41     24.46 o 
   0   0  14    10575.25    11065.71    173.71 o 
   1   0  14      465.46      492.28     12.77 o 
   2   0  14      130.58      110.45     15.30 o 
   3   0  14        3.37        9.47     24.68 o 
   4   0  14      170.22      138.91     40.41 o 
  -4   1  14      484.93      442.49     46.03 o 
  -3   1  14       15.92       29.27     23.12 o 
  -2   1  14     2870.79     2795.55     80.83 o 
  -1   1  14     1601.89     1605.96     37.51 o 
   0   1  14    14744.82    15052.15    156.74 o 
   1   1  14     1554.93     1575.70     21.65 o 
   2   1  14     2858.24     2834.43     57.47 o 
   3   1  14        5.25       24.89     10.29 o 
   4   1  14      470.46      485.94     32.40 o 
  -4   2  14      951.26      912.76     80.39 o 
  -3   2  14      531.27      571.03     61.73 o 
  -2   2  14     3248.35     3359.72     66.30 o 
  -1   2  14     5976.54     5881.62     85.10 o 
   0   2  14       72.20       71.51     10.98 o 
   1   2  14     6029.37     6034.03     91.13 o 
   2   2  14     3313.69     3433.69     58.00 o 
   3   2  14      526.30      588.60     51.62 o 
   4   2  14      952.76      954.44     43.35 o 
  -4   3  14      278.36      252.21     39.24 o 
  -3   3  14     4147.84     4433.74    133.60 o 
  -2   3  14      919.35      881.72     26.66 o 
  -1   3  14     4412.15     4355.73     67.89 o 
   0   3  14      144.44      126.92      9.21 o 
   1   3  14     4408.43     4296.75     77.15 o 
   2   3  14      891.39      831.10     22.81 o 
   3   3  14     4179.11     4421.32    160.59 o 
   4   3  14      292.16      281.46     22.34 o 
  -4   4  14      266.33      288.06     50.70 o 
  -3   4  14     1544.12     1612.71     78.89 o 
  -2   4  14     1861.01     1876.99     54.84 o 
  -1   4  14     4401.41     4387.91     65.70 o 
   0   4  14       12.70       12.81      6.61 o 
   1   4  14     4525.09     4588.56     76.22 o 
   2   4  14     2042.49     2077.50     46.07 o 
   3   4  14     1564.28     1583.69     55.91 o 
   4   4  14      266.28      287.30     33.97 o 
  -4   5  14      205.38      178.61     39.03 o 
  -3   5  14      152.11      135.76     28.85 o 
  -2   5  14     1022.78     1030.44     40.86 o 
  -1   5  14      972.04      930.08     23.86 o 
   0   5  14      489.92      435.00     18.09 o 
   1   5  14     1004.50      958.74     27.92 o 
   2   5  14     1106.86     1072.78     32.35 o 
   3   5  14      139.83      115.47     17.78 o 
   4   5  14      188.46      173.61     25.37 o 
  -4   6  14      563.43      579.73     80.61 o 
  -3   6  14       28.69       28.21     27.36 o 
  -2   6  14      667.00      651.11     44.52 o 
  -1   6  14      662.30      672.30     23.50 o 
   0   6  14     3235.13     3372.81     50.34 o 
   1   6  14      657.05      645.34     22.87 o 
   2   6  14      732.59      710.37     35.67 o 
   3   6  14       36.37       21.83     10.69 o 
   4   6  14      584.37      602.38     79.09 o 
  -4   7  14      417.99      436.34     77.00 o 
  -3   7  14       20.06       12.09     13.79 o 
  -2   7  14     1161.91     1062.51    176.27 o 
  -1   7  14      252.69      252.90     14.97 o 
   0   7  14     5059.38     5326.68    106.41 o 
   1   7  14      247.60      256.70     21.13 o 
   2   7  14     1173.57     1094.16     63.24 o 
   3   7  14       25.09       14.57     10.86 o 
   4   7  14      430.40      383.45     40.69 o 
  -3   8  14      223.87      224.64     55.58 o 
  -2   8  14     1804.60     2037.64    156.76 o 
  -1   8  14      886.55      910.37     34.31 o 
   0   8  14      165.58      215.12     20.30 o 
   1   8  14      900.90      928.08     34.64 o 
   2   8  14     1864.54     1909.89     85.10 o 
   3   8  14      223.69      160.22     22.53 o 
  -3   9  14      951.77      975.34    131.73 o 
  -2   9  14      371.48      310.07     33.07 o 
  -1   9  14      456.42      490.35     25.89 o 
   0   9  14      635.61      527.50     26.68 o 
   1   9  14      451.57      471.71     27.88 o 
   2   9  14      337.71      281.89     27.24 o 
   3   9  14      897.48      891.34     61.78 o 
  -2  10  14       88.68       85.27     20.24 o 
  -1  10  14      341.69      324.39     24.27 o 
   0  10  14       33.47       22.61     10.05 o 
   1  10  14      367.61      366.68     27.89 o 
   2  10  14       92.95       74.43     17.29 o 
  -2  11  14      127.85       37.55     17.82 o 
  -1  11  14      430.88      396.22     30.11 o 
   0  11  14        5.94       27.17      9.89 o 
   1  11  14      428.61      424.42     34.24 o 
   2  11  14      145.61      150.15     28.80 o 
  -1  12  14      377.26      393.32     35.90 o 
   0  12  14      263.30      262.87     34.32 o 
   1  12  14      346.09      390.74     35.89 o 
   1   0  15      313.00      303.87     14.46 o 
   2   0  15      219.49      186.65     17.03 o 
   3   0  15      461.97      475.38     29.61 o 
   4   0  15       36.75       45.97     21.61 o 
  -4   1  15      225.66      279.76     32.49 o 
  -3   1  15       43.21       65.93     39.77 o 
  -2   1  15     4153.47     4198.04     92.58 o 
  -1   1  15       19.68       19.37      5.52 o 
   0   1  15      921.89      905.36     26.67 o 
   1   1  15       23.57       20.93      4.50 o 
   2   1  15     4216.07     4329.72     66.39 o 
   3   1  15       39.56       44.46     10.21 o 
   4   1  15      230.14      241.81     23.59 o 
  -4   2  15      706.61      825.37     73.82 o 
  -3   2  15     3212.83     3335.98    108.15 o 
  -2   2  15      932.51      903.04     41.05 o 
  -1   2  15     2134.62     2046.74     36.71 o 
   0   2  15     9171.92     9718.40    109.00 o 
   1   2  15     2150.84     2027.09     44.23 o 
   2   2  15      938.65      906.84     34.70 o 
   3   2  15     3276.48     3451.03     68.52 o 
   4   2  15      709.13      681.80     36.02 o 
  -4   3  15        5.39       17.82     15.06 o 
  -3   3  15       71.06       82.94     24.46 o 
  -2   3  15       50.99       37.89      7.95 o 
  -1   3  15    11153.09    11178.64    154.27 o 
   0   3  15       66.99       75.08      8.23 o 
   1   3  15    11158.38    11470.37    161.91 o 
   2   3  15       33.49       22.17      7.98 o 
   3   3  15       71.72       67.90     17.67 o 
   4   3  15        8.24       11.57      7.06 o 
  -4   4  15      276.81      241.82     54.52 o 
  -3   4  15     1966.44     2095.57     92.38 o 
  -2   4  15      175.94      168.23     15.20 o 
  -1   4  15      954.55      899.92     23.17 o 
   0   4  15     1941.95     1977.44     39.76 o 
   1   4  15      934.54      857.95     34.80 o 
   2   4  15      175.37      174.54     15.06 o 
   3   4  15     1953.86     1851.96     77.19 o 
   4   4  15      287.20      264.87     27.14 o 
  -4   5  15      141.21      138.09     29.70 o 
  -3   5  15       32.48       19.73     19.94 o 
  -2   5  15      256.46      241.54     30.76 o 
  -1   5  15      582.17      603.86     19.73 o 
   0   5  15      268.80      270.01     14.81 o 
   1   5  15      611.99      603.74     21.96 o 
   2   5  15      272.05      246.53     17.54 o 
   3   5  15       36.97       37.29     11.64 o 
   4   5  15      133.24      128.79     27.76 o 
  -4   6  15      134.26       97.36     58.33 o 
  -3   6  15      750.14      895.58     76.58 o 
  -2   6  15      308.23      250.71     23.22 o 
  -1   6  15      300.53      274.25     15.52 o 
   0   6  15      889.32      946.16     32.38 o 
   1   6  15      285.38      271.63     15.76 o 
   2   6  15      304.73      253.16     20.62 o 
   3   6  15      749.52      822.47     49.68 o 
   4   6  15      137.64      106.26     21.70 o 
  -3   7  15       26.94       46.03     18.24 o 
  -2   7  15     3778.24     4305.44    219.76 o 
  -1   7  15        6.62       29.92      9.63 o 
   0   7  15       83.67       70.39     15.18 o 
   1   7  15        7.94       14.45      5.67 o 
   2   7  15     3844.54     3984.02     92.32 o 
   3   7  15       32.04       37.55     14.06 o 
  -3   8  15     1227.38     1408.49    108.82 o 
  -2   8  15      626.14      532.96    116.56 o 
  -1   8  15      575.75      625.37     28.70 o 
   0   8  15     4189.84     4277.72     79.99 o 
   1   8  15      584.48      566.51     28.60 o 
   2   8  15      635.61      467.56     40.71 o 
   3   8  15     1243.31     1395.36     56.77 o 
  -3   9  15       61.15       85.91     54.30 o 
  -2   9  15       68.06       49.00     53.14 o 
  -1   9  15     1838.88     1874.28     70.94 o 
   0   9  15       32.26       20.45     14.48 o 
   1   9  15     1861.40     1828.17     70.35 o 
   2   9  15       65.45       33.12     12.51 o 
   3   9  15       54.06       39.26     13.50 o 
  -2  10  15       19.36       27.64     15.29 o 
  -1  10  15       57.06       64.62     13.16 o 
   0  10  15      300.54      371.21     39.13 o 
   1  10  15       61.90       69.61     16.26 o 
   2  10  15       19.32       43.05     14.30 o 
  -2  11  15       71.39       78.23     20.20 o 
  -1  11  15      386.05      389.01     31.33 o 
   0  11  15        8.80       18.39      9.52 o 
   1  11  15      384.97      505.73     44.32 o 
   2  11  15       75.58       65.32     22.25 o 
   0  12  15      475.08      460.99     36.17 o 
   0   0  16     5698.99     5578.16    110.64 o 
   1   0  16     1105.62     1140.47     24.62 o 
   2   0  16     2149.48     2105.19     87.07 o 
   3   0  16       22.89       30.37     13.11 o 
   4   0  16     1183.52     1198.59     64.51 o 
  -4   1  16     1214.66     1227.84    101.18 o 
  -3   1  16       68.33      100.80     21.65 o 
  -2   1  16     3282.42     3465.10    125.47 o 
  -1   1  16     1178.95     1207.12     30.18 o 
   0   1  16     2192.71     2081.98     45.78 o 
   1   1  16     1187.49     1178.63     21.89 o 
   2   1  16     3338.86     3388.61     60.25 o 
   3   1  16       64.01       55.01     11.23 o 
   4   1  16     1092.39     1130.01     55.74 o 
  -4   2  16      241.01      289.33     54.30 o 
  -3   2  16      441.16      408.80     46.67 o 
  -2   2  16     1145.07     1164.72     56.17 o 
  -1   2  16     2250.00     2194.40     39.02 o 
   0   2  16      131.10      102.36     11.69 o 
   1   2  16     2279.32     2289.66     47.40 o 
   2   2  16     1114.44     1129.38     32.25 o 
   3   2  16      460.24      463.44     22.26 o 
   4   2  16      267.93      275.03     30.44 o 
  -4   3  16      105.28      111.36     33.30 o 
  -3   3  16     1949.42     1939.58     87.15 o 
  -2   3  16      906.65      866.41     46.32 o 
  -1   3  16     1544.77     1471.99     52.57 o 
   0   3  16       16.19       13.54      8.22 o 
   1   3  16     1653.83     1628.19     44.52 o 
   2   3  16      871.35      836.25     26.63 o 
   3   3  16     1959.41     2021.85     62.61 o 
   4   3  16      101.19       88.23     15.75 o 
  -4   4  16      128.64      115.82     31.82 o 
  -3   4  16     2078.78     2082.93     82.50 o 
  -2   4  16      540.71      560.12     29.15 o 
  -1   4  16     3088.43     2959.85     46.19 o 
   0   4  16      356.04      350.81     15.35 o 
   1   4  16     2970.21     2939.16     51.09 o 
   2   4  16      536.44      561.36     22.74 o 
   3   4  16     2034.42     2073.20     58.28 o 
   4   4  16      119.12      101.69     27.13 o 
  -4   5  16      498.25      405.37     65.76 o 
  -3   5  16       27.38       39.83     20.74 o 
  -2   5  16     2481.05     2432.82    109.55 o 
  -1   5  16     3660.49     3590.10     69.15 o 
   0   5  16      579.63      575.89     21.81 o 
   1   5  16     3515.53     3492.09     71.01 o 
   2   5  16     2229.91     2259.98     66.07 o 
   3   5  16       30.88       14.87      8.89 o 
   4   5  16      521.75      605.90     49.54 o 
  -4   6  16      358.08      362.30     56.00 o 
  -3   6  16       83.65       42.42     25.03 o 
  -2   6  16      843.64      806.25     52.95 o 
  -1   6  16      885.40      877.98     29.04 o 
   0   6  16     4517.22     4748.45     88.21 o 
   1   6  16      951.09      979.20     31.09 o 
   2   6  16      862.14      891.77     37.82 o 
   3   6  16       78.51       79.35     22.30 o 
   4   6  16      356.99      347.75     36.92 o 
  -3   7  16       11.02       20.58     20.79 o 
  -2   7  16      515.32      440.29    107.55 o 
  -1   7  16      280.47      284.77     24.17 o 
   0   7  16     2027.01     2062.39     54.48 o 
   1   7  16      277.73      272.87     23.34 o 
   2   7  16      499.38      461.82     46.32 o 
   3   7  16        9.80       11.89      8.79 o 
  -3   8  16        7.99       26.09     25.67 o 
  -2   8  16      784.10      781.46     68.94 o 
  -1   8  16      587.90      582.45     41.01 o 
   0   8  16      703.03      747.95     31.37 o 
   1   8  16      531.51      531.59     27.39 o 
   2   8  16      778.61      711.38     41.95 o 
   3   8  16       10.81       10.96     21.47 o 
  -3   9  16      224.52      188.79     51.97 o 
  -2   9  16      414.17      353.79     40.52 o 
  -1   9  16     1060.12     1063.83     39.06 o 
   0   9  16       15.05       32.05     10.21 o 
   1   9  16     1095.70     1131.12     39.46 o 
   2   9  16      408.31      387.79     34.57 o 
   3   9  16      237.27      223.94     40.96 o 
  -2  10  16      132.99      104.78     19.69 o 
  -1  10  16      678.45      763.15     50.22 o 
   0  10  16        1.73       13.66     10.08 o 
   1  10  16      664.50      611.45     36.32 o 
   2  10  16      132.06      149.52     27.10 o 
  -1  11  16      595.74      568.39     39.38 o 
   0  11  16       85.96       45.83     13.10 o 
   1  11  16      591.48      600.89     48.34 o 
   1   0  17      119.01      114.49     12.15 o 
   2   0  17     8591.39     9279.11    202.13 o 
   3   0  17        6.60       50.04     16.07 o 
   4   0  17     2995.04     3062.88     94.29 o 
  -4   1  17      431.82      408.18     41.79 o 
  -3   1  17     1226.28     1216.51     60.50 o 
  -2   1  17      558.72      538.27     37.77 o 
  -1   1  17     1914.27     1950.64     39.36 o 
   0   1  17     6449.55     6397.89    106.89 o 
   1   1  17     1919.45     1971.38     30.40 o 
   2   1  17      551.45      522.83     22.40 o 
   3   1  17     1224.76     1259.54     39.30 o 
   4   1  17      418.91      420.44     36.36 o 
  -4   2  17       30.69       36.28     15.70 o 
  -3   2  17      128.96      125.56     21.25 o 
  -2   2  17       10.51       14.14      6.34 o 
  -1   2  17     2040.04     2000.83     35.44 o 
   0   2  17        6.20       20.23      6.97 o 
   1   2  17     2051.95     2054.13     68.17 o 
   2   2  17       17.76       26.14      9.88 o 
   3   2  17      128.69      114.56     16.93 o 
   4   2  17       30.17       33.85     12.77 o 
  -4   3  17      166.32      210.00     42.00 o 
  -3   3  17      324.37      366.15     36.44 o 
  -2   3  17      289.71      264.57     28.69 o 
  -1   3  17      134.69      127.40      9.03 o 
   0   3  17      906.13      944.41     24.96 o 
   1   3  17      177.09      150.51     16.88 o 
   2   3  17      295.41      263.30     16.09 o 
   3   3  17      335.85      372.67     32.59 o 
   4   3  17      159.66      118.39     16.52 o 
  -4   4  17        1.75       26.30     25.24 o 
  -3   4  17      164.59      169.30     23.89 o 
  -2   4  17      110.75       97.89     24.67 o 
  -1   4  17     4122.20     4279.60     60.61 o 
   0   4  17       33.29       37.04      8.01 o 
   1   4  17     4210.96     4265.54     86.76 o 
   2   4  17       85.98       86.34     11.39 o 
   3   4  17      175.38      148.70     23.74 o 
   4   4  17        4.15       27.88     12.81 o 
  -4   5  17      383.84      490.43     74.67 o 
  -3   5  17     1605.42     1625.48    112.96 o 
  -2   5  17      603.14      505.53     31.41 o 
  -1   5  17     3043.33     3035.14    105.63 o 
   0   5  17     3834.93     4048.85     76.99 o 
   1   5  17     2964.99     2878.03     64.39 o 
   2   5  17      575.05      512.16     25.40 o 
   3   5  17     1569.99     1568.18     59.73 o 
   4   5  17      394.83      438.34     47.22 o 
  -3   6  17        1.27       20.58     19.73 o 
  -2   6  17     3200.07     3442.94    130.70 o 
  -1   6  17      352.17      305.16     16.52 o 
   0   6  17       28.30       12.13      8.62 o 
   1   6  17      337.97      301.32     17.01 o 
   2   6  17     3219.64     3240.55     86.04 o 
   3   6  17        1.15       21.95     10.91 o 
  -3   7  17      381.47      442.91     56.85 o 
  -2   7  17       92.48       75.74     14.26 o 
  -1   7  17      216.01      209.40     14.75 o 
   0   7  17      791.32      791.44     28.25 o 
   1   7  17      218.84      199.70     14.44 o 
   2   7  17       99.07       72.21     15.77 o 
   3   7  17      375.65      384.90     45.82 o 
  -3   8  17       18.66       97.79     40.30 o 
  -2   8  17      184.54      164.31     64.80 o 
  -1   8  17       94.08       79.15      9.93 o 
   0   8  17        2.34       21.37      8.12 o 
   1   8  17       89.25       77.32     19.69 o 
   2   8  17      172.83      182.09     27.83 o 
   3   8  17       22.78       25.10      9.94 o 
  -2   9  17      217.53      200.90     71.49 o 
  -1   9  17      121.36      130.18     15.62 o 
   0   9  17      732.20      834.15     34.65 o 
   1   9  17      137.45      131.64     15.60 o 
   2   9  17      215.77      194.12     22.99 o 
  -2  10  17        9.85        8.02     12.68 o 
  -1  10  17     1782.43     1916.51     55.56 o 
   0  10  17       13.66       25.41     13.03 o 
   1  10  17     1757.75     1876.19     67.28 o 
   2  10  17        8.05        8.95     10.90 o 
  -1  11  17      315.80      302.25     28.32 o 
   0  11  17      377.97      472.20     33.67 o 
   1  11  17      306.57      222.68     30.96 o 
   0   0  18     6501.90     6828.76    130.82 o 
   1   0  18      397.33      417.45     14.29 o 
   2   0  18      479.78      416.84     26.44 o 
   3   0  18       44.91       24.27     10.11 o 
   4   0  18      310.94      340.33     31.51 o 
  -4   1  18      176.87      165.52     34.47 o 
  -3   1  18        6.62       21.16     21.85 o 
  -2   1  18     1399.26     1291.13     60.55 o 
  -1   1  18      726.28      695.90     23.85 o 
   0   1  18     2458.67     2471.43     56.12 o 
   1   1  18      695.20      701.73     16.61 o 
   2   1  18     1401.64     1409.17     39.83 o 
   3   1  18       18.36       17.26      6.31 o 
   4   1  18      171.35      158.16     19.18 o 
  -4   2  18      420.63      407.03     57.38 o 
  -3   2  18      455.75      487.47     37.31 o 
  -2   2  18     1019.12      997.53     52.42 o 
  -1   2  18     4180.23     4317.89     49.39 o 
   0   2  18        0.14       -1.43      5.87 o 
   1   2  18     4260.20     4354.99     61.13 o 
   2   2  18     1048.21     1077.61     41.11 o 
   3   2  18      463.17      476.86     23.27 o 
   4   2  18      405.29      378.18     29.93 o 
  -4   3  18      133.58      157.18     40.52 o 
  -3   3  18     2247.06     2316.25     88.53 o 
  -2   3  18      580.37      637.40     42.44 o 
  -1   3  18     2045.16     2041.11     34.87 o 
   0   3  18      159.73      127.51     10.75 o 
   1   3  18     2120.55     2103.91     61.65 o 
   2   3  18      565.69      588.55     23.79 o 
   3   3  18     2308.63     2459.82     64.69 o 
   4   3  18      133.42      113.92     19.56 o 
  -4   4  18       87.08       39.88     40.30 o 
  -3   4  18     1049.31     1129.58     72.00 o 
  -2   4  18      304.47      281.32     37.79 o 
  -1   4  18     1254.86     1259.66     32.09 o 
   0   4  18       16.19       17.95      7.73 o 
   1   4  18     1139.12     1096.10     32.95 o 
   2   4  18      321.91      301.10     17.30 o 
   3   4  18     1040.37     1077.10     50.52 o 
   4   4  18       92.66       69.11     30.50 o 
  -4   5  18      198.96      196.21     46.88 o 
  -3   5  18      158.79      145.65     27.11 o 
  -2   5  18      911.55      907.83     77.91 o 
  -1   5  18      469.21      416.16     21.66 o 
   0   5  18       21.30       19.87      8.11 o 
   1   5  18      457.64      415.81     20.43 o 
   2   5  18      935.74      915.06     53.76 o 
   3   5  18      146.35       99.92     17.15 o 
   4   5  18      179.87      149.28     22.46 o 
  -3   6  18        3.64       16.97     23.33 o 
  -2   6  18      689.25      757.43     50.21 o 
  -1   6  18      169.92      155.43     11.82 o 
   0   6  18     2083.79     2100.57     54.45 o 
   1   6  18      178.91      149.69     17.04 o 
   2   6  18      671.50      619.25     33.51 o 
   3   6  18        7.04       20.76     14.99 o 
  -3   7  18       12.97       27.79     18.24 o 
  -2   7  18      530.64      523.41     41.97 o 
  -1   7  18      312.28      323.78     17.95 o 
   0   7  18     1959.47     1963.67     47.02 o 
   1   7  18      300.11      306.95     17.99 o 
   2   7  18      549.92      500.29     28.19 o 
   3   7  18       17.43       48.61     16.20 o 
  -3   8  18       86.05       55.36     33.94 o 
  -2   8  18      697.74      731.40     75.09 o 
  -1   8  18      488.22      497.49     30.59 o 
   0   8  18      130.52      127.07     13.36 o 
   1   8  18      496.32      502.37     29.27 o 
   2   8  18      727.74      649.24     35.60 o 
   3   8  18       82.15       27.81     13.40 o 
  -2   9  18      412.89      424.24     64.91 o 
  -1   9  18      356.04      379.14     25.09 o 
   0   9  18      202.28      162.23     19.76 o 
   1   9  18      363.42      366.06     25.48 o 
   2   9  18      388.13      407.11     34.93 o 
  -2  10  18       27.96       22.27     27.79 o 
  -1  10  18      300.43      279.87     30.06 o 
   0  10  18        8.50       17.55     11.48 o 
   1  10  18      315.80      274.10     23.41 o 
   2  10  18       29.07       49.69     14.55 o 
  -1  11  18      304.13      274.19     30.40 o 
   0  11  18        2.11       25.98     10.95 o 
   1  11  18      306.17      238.55     26.46 o 
   1   0  19        0.18        3.55      2.87 o 
   2   0  19       35.52        4.75     10.36 o 
   3   0  19      514.76      517.73     36.41 o 
   4   0  19       24.25       35.53      9.78 o 
  -4   1  19      476.15      433.42     56.74 o 
  -3   1  19       71.60       49.92     16.80 o 
  -2   1  19     2136.20     2060.81     87.39 o 
  -1   1  19      263.85      265.24     19.27 o 
   0   1  19       72.66       54.93      8.04 o 
   1   1  19      308.98      307.70     12.06 o 
   2   1  19     2124.45     2195.33     55.12 o 
   3   1  19       69.59       47.98     10.08 o 
   4   1  19      500.91      506.02     43.81 o 
  -4   2  19      342.50      333.44     40.20 o 
  -3   2  19     1816.41     1788.89     99.24 o 
  -2   2  19      681.70      649.79     43.41 o 
  -1   2  19     1558.17     1533.32     26.70 o 
   0   2  19     3582.85     3805.83     50.57 o 
   1   2  19     1631.26     1619.88     38.05 o 
   2   2  19      679.84      678.99     27.88 o 
   3   2  19     1802.66     2016.39     67.45 o 
   4   2  19      329.13      328.42     29.01 o 
  -4   3  19       17.17       26.27     12.12 o 
  -3   3  19      139.90      103.50     27.47 o 
  -2   3  19       75.38       72.73     19.94 o 
  -1   3  19     4308.70     4484.75     80.55 o 
   0   3  19      251.08      249.40     16.14 o 
   1   3  19     4322.37     4426.62     83.20 o 
   2   3  19       64.86       42.85      9.46 o 
   3   3  19      137.97      123.01     20.92 o 
   4   3  19       14.17       -0.16     10.55 o 
  -4   4  19      100.44      125.79     45.39 o 
  -3   4  19     1437.60     1459.37     69.59 o 
  -2   4  19      177.04      190.93     27.97 o 
  -1   4  19       33.86       43.57     11.47 o 
   0   4  19     2000.63     2111.53     47.32 o 
   1   4  19       33.89       18.21      6.64 o 
   2   4  19      176.96      158.69     13.53 o 
   3   4  19     1457.83     1367.50     46.50 o 
   4   4  19       97.58       92.40     20.66 o 
  -3   5  19       14.96       38.33     20.03 o 
  -2   5  19      386.48      376.77     37.21 o 
  -1   5  19       39.60       44.82     10.07 o 
   0   5  19       74.68       69.38     12.62 o 
   1   5  19       38.72       31.39      8.01 o 
   2   5  19      387.21      398.35     24.85 o 
   3   5  19       14.93       21.84     10.34 o 
  -3   6  19      448.44      458.33     40.83 o 
  -2   6  19      106.04      132.37     19.25 o 
  -1   6  19      106.30      106.45     10.75 o 
   0   6  19     1511.89     1609.66     41.01 o 
   1   6  19      115.85       96.00     11.12 o 
   2   6  19      119.28      134.54     19.87 o 
   3   6  19      443.39      449.18     36.40 o 
  -3   7  19        1.60       14.21     30.55 o 
  -2   7  19     2005.89     2151.04     84.76 o 
  -1   7  19        2.43       21.76      7.66 o 
   0   7  19        3.38       14.83      8.98 o 
   1   7  19        4.90       27.00     10.03 o 
   2   7  19     2003.87     2105.23     57.53 o 
   3   7  19        0.63       40.25     14.98 o 
  -3   8  19      417.76      380.97     65.76 o 
  -2   8  19      255.21      219.55     37.97 o 
  -1   8  19      464.56      494.71     33.64 o 
   0   8  19     2661.89     2611.65     86.93 o 
   1   8  19      496.80      496.79     27.27 o 
   2   8  19      274.54      224.40     23.80 o 
   3   8  19      419.30      432.28     38.58 o 
  -2   9  19       55.03       60.67     30.33 o 
  -1   9  19      859.41      922.46     54.04 o 
   0   9  19        1.10       21.20      8.89 o 
   1   9  19      907.44      922.98     47.29 o 
   2   9  19       57.48       38.16     14.20 o 
  -1  10  19       25.62       43.36     15.14 o 
   0  10  19      271.90      276.76     25.23 o 
   1  10  19       29.07       40.06     11.42 o 
   0  11  19        2.21       16.52      9.78 o 
   0   0  20     5834.82     6226.98     89.95 o 
   1   0  20      566.87      579.25     19.08 o 
   2   0  20      532.60      528.28     45.32 o 
   3   0  20       32.94       21.42     14.10 o 
   4   0  20      254.29      245.95     30.10 o 
  -4   1  20      374.79      339.09     34.44 o 
  -3   1  20        8.27        8.26     14.02 o 
  -2   1  20     1133.10     1224.42     63.67 o 
  -1   1  20      320.82      288.16     14.79 o 
   0   1  20     2033.46     2052.68     35.31 o 
   1   1  20      329.21      301.98     16.32 o 
   2   1  20     1169.92     1184.15     37.84 o 
   3   1  20        8.99       21.30     10.28 o 
   4   1  20      354.11      302.76     32.93 o 
  -4   2  20      286.18      263.48     45.50 o 
  -3   2  20      228.16      244.61     30.37 o 
  -2   2  20     1391.61     1360.01     94.39 o 
  -1   2  20     1207.62     1174.32     34.28 o 
   0   2  20      111.04       66.93     16.77 o 
   1   2  20     1191.42     1174.17     34.48 o 
   2   2  20     1374.10     1327.03     38.78 o 
   3   2  20      222.22      216.67     16.68 o 
   4   2  20      304.61      298.44     28.21 o 
  -4   3  20       28.79       25.22     12.03 o 
  -3   3  20     1407.07     1507.19     67.84 o 
  -2   3  20       42.78       32.89     16.50 o 
  -1   3  20      574.60      526.52     28.47 o 
   0   3  20       50.11       45.27      7.86 o 
   1   3  20      604.34      593.05     27.14 o 
   2   3  20       46.63       38.83     10.37 o 
   3   3  20     1415.32     1489.72     48.52 o 
   4   3  20       25.71       23.03     11.29 o 
  -4   4  20      135.46       60.88     46.24 o 
  -3   4  20      827.70      899.84     60.67 o 
  -2   4  20      445.96      475.87     69.79 o 
  -1   4  20     1730.51     1666.87     50.73 o 
   0   4  20      260.96      241.60     15.92 o 
   1   4  20     1648.44     1622.48     47.11 o 
   2   4  20      460.88      469.73     22.22 o 
   3   4  20      764.77      816.65     40.94 o 
   4   4  20      144.91      124.94     38.61 o 
  -3   5  20       51.70       57.39     22.00 o 
  -2   5  20      588.84      631.42     43.09 o 
  -1   5  20     1419.38     1394.76     42.43 o 
   0   5  20      985.97     1009.31     33.17 o 
   1   5  20     1400.68     1361.05     36.90 o 
   2   5  20      602.47      616.98     30.32 o 
   3   5  20       52.91       43.82     11.78 o 
  -3   6  20       18.13       23.68     15.27 o 
  -2   6  20      436.99      480.11     66.18 o 
  -1   6  20      335.03      348.06     21.43 o 
   0   6  20     2829.53     2987.35     61.27 o 
   1   6  20      356.55      333.59     21.37 o 
   2   6  20      454.89      442.76     32.52 o 
   3   6  20       19.76       22.39      8.94 o 
  -3   7  20       22.24       22.27     28.00 o 
  -2   7  20      306.15      339.04     37.87 o 
  -1   7  20       57.63       63.89     13.59 o 
   0   7  20     1730.42     1844.09     51.45 o 
   1   7  20       57.83       56.42     11.47 o 
   2   7  20      302.90      251.01     22.34 o 
   3   7  20       21.83       39.03     13.70 o 
  -2   8  20      509.52      449.70     64.70 o 
  -1   8  20      238.65      234.60     20.00 o 
   0   8  20       69.93       66.38     11.25 o 
   1   8  20      231.49      242.97     20.67 o 
   2   8  20      485.03      435.54     27.93 o 
  -2   9  20      163.92       93.12     40.94 o 
  -1   9  20      514.13      498.20     54.13 o 
   0   9  20       12.46       39.27     10.53 o 
   1   9  20      525.96      524.45     29.56 o 
   2   9  20      172.77      122.06     22.41 o 
  -1  10  20      190.86      208.68     26.51 o 
   0  10  20       12.60       39.05     10.57 o 
   1  10  20      181.12      169.68     21.82 o 
   1   0  21        1.05        5.36      6.56 o 
   2   0  21     2987.13     3467.28     91.01 o 
   3   0  21       60.45       69.79     14.49 o 
   4   0  21      734.18      742.90     67.84 o 
  -4   1  21      189.12      189.95     43.77 o 
  -3   1  21      685.75      691.90     60.56 o 
  -2   1  21      353.69      308.39     30.59 o 
  -1   1  21      712.81      688.11     31.01 o 
   0   1  21     3995.53     4276.45     95.61 o 
   1   1  21      701.15      690.58     21.86 o 
   2   1  21      415.07      398.54     20.85 o 
   3   1  21      689.82      776.89     29.73 o 
   4   1  21      194.27      197.86     31.29 o 
  -4   2  21       12.08       24.82     14.16 o 
  -3   2  21        1.13       23.18     13.78 o 
  -2   2  21       19.26       37.42     17.07 o 
  -1   2  21      867.54      825.28     29.03 o 
   0   2  21       15.18       14.36      7.52 o 
   1   2  21      865.24      816.52     28.65 o 
   2   2  21       13.96       16.10      6.49 o 
   3   2  21        1.87       20.63      7.32 o 
   4   2  21        9.71       41.93     14.98 o 
  -4   3  21       57.60       47.93     16.03 o 
  -3   3  21      176.53      201.76     32.62 o 
  -2   3  21       56.75       30.76     17.19 o 
  -1   3  21       50.45       30.52     14.70 o 
   0   3  21      734.82      727.61     24.69 o 
   1   3  21       34.86       21.83      9.88 o 
   2   3  21       59.99       51.10     10.53 o 
   3   3  21      171.78      169.64     22.31 o 
   4   3  21       59.72       57.20     17.23 o 
  -3   4  21       15.86       35.85     36.27 o 
  -2   4  21       29.00       23.87     14.98 o 
  -1   4  21     2497.79     2511.61     69.27 o 
   0   4  21       21.95       19.73      7.50 o 
   1   4  21     2500.06     2589.84     64.72 o 
   2   4  21       32.27       30.10     15.04 o 
   3   4  21       19.63       10.81     10.08 o 
  -3   5  21      790.67      770.08     52.44 o 
  -2   5  21      287.51      357.62     79.86 o 
  -1   5  21      853.95      858.77     34.08 o 
   0   5  21     1018.88     1133.51     32.77 o 
   1   5  21      876.35      866.51     32.50 o 
   2   5  21      285.06      256.16     22.71 o 
   3   5  21      817.50      875.92     70.98 o 
  -3   6  21       24.01       36.66     19.62 o 
  -2   6  21     1649.84     1733.18     78.78 o 
  -1   6  21       73.27       57.37     10.72 o 
   0   6  21        0.17       31.43     15.74 o 
   1   6  21       69.76       35.91     11.13 o 
   2   6  21     1643.00     1755.79     76.77 o 
   3   6  21       26.60       35.31     12.00 o 
  -3   7  21      147.73      130.88     40.30 o 
  -2   7  21       87.37       67.24     56.64 o 
  -1   7  21       68.72      101.71     14.89 o 
   0   7  21      730.50      710.94     33.19 o 
   1   7  21       65.36       59.06      9.92 o 
   2   7  21       78.28       52.90     13.14 o 
   3   7  21      153.75      153.67     26.12 o 
  -2   8  21      166.72      171.12     37.65 o 
  -1   8  21       61.66       67.44     12.24 o 
   0   8  21       27.92       27.34      8.56 o 
   1   8  21       65.28       59.82     22.07 o 
   2   8  21      162.47      157.97     20.45 o 
  -2   9  21      154.08      147.85     47.52 o 
  -1   9  21      149.56      109.55     27.65 o 
   0   9  21      357.86      354.17     20.67 o 
   1   9  21      134.75      106.39     18.48 o 
   2   9  21      143.58      106.75     20.64 o 
  -1  10  21      804.10      794.82     50.05 o 
   0  10  21       11.78        9.69      8.45 o 
   1  10  21      784.30      881.57     45.90 o 
   0   0  22     3647.37     4031.92    107.03 o 
   1   0  22        6.48       15.43      6.66 o 
   2   0  22      310.34      282.34     24.62 o 
   3   0  22        0.00       10.84     12.31 o 
   4   0  22      335.83      290.60     33.90 o 
  -4   1  22      167.61      180.52     61.62 o 
  -3   1  22       39.57       52.03     18.40 o 
  -2   1  22      820.24      816.14     49.95 o 
  -1   1  22      755.87      753.63     55.61 o 
   0   1  22      432.72      461.04     20.57 o 
   1   1  22      747.92      719.45     24.09 o 
   2   1  22      755.76      738.26     29.68 o 
   3   1  22       48.45       56.49     15.34 o 
   4   1  22      179.59      107.38     28.88 o 
  -3   2  22      308.93      348.98     35.95 o 
  -2   2  22      506.92      491.90     39.43 o 
  -1   2  22      944.79      887.64     39.75 o 
   0   2  22        5.18       14.12     13.48 o 
   1   2  22      984.44      981.44     38.64 o 
   2   2  22      509.26      499.56     24.35 o 
   3   2  22      303.18      259.53     19.23 o 
  -3   3  22      630.22      686.42     56.95 o 
  -2   3  22      200.35      246.72     47.52 o 
  -1   3  22      510.22      489.05     29.30 o 
   0   3  22      364.67      373.97     18.26 o 
   1   3  22      507.48      549.93     22.69 o 
   2   3  22      193.52      174.56     14.72 o 
   3   3  22      634.68      664.42     40.94 o 
  -3   4  22      571.27      579.75     46.19 o 
  -2   4  22       84.73       50.05     18.60 o 
  -1   4  22      965.96      925.32     38.53 o 
   0   4  22      111.78      113.93     12.40 o 
   1   4  22      898.53      896.94     30.77 o 
   2   4  22       79.17       84.29     11.74 o 
   3   4  22      555.93      583.58     32.48 o 
  -3   5  22       26.77       28.38     18.18 o 
  -2   5  22      533.97      598.96     58.44 o 
  -1   5  22      802.80      796.10     30.43 o 
   0   5  22      564.49      540.54     31.35 o 
   1   5  22      861.36      860.48     39.93 o 
   2   5  22      556.13      551.64     44.61 o 
   3   5  22       23.47       25.15     12.46 o 
  -3   6  22        9.94       34.05     14.42 o 
  -2   6  22      279.64      337.76     40.57 o 
  -1   6  22       19.50       13.18      8.17 o 
   0   6  22     1267.96     1347.43     43.49 o 
   1   6  22       17.88       19.06      7.75 o 
   2   6  22      262.63      241.79     30.82 o 
   3   6  22       12.05       15.83     10.21 o 
  -2   7  22      215.93      195.49     51.55 o 
  -1   7  22      255.12      246.84     20.80 o 
   0   7  22      835.30      849.20     45.31 o 
   1   7  22      248.97      282.56     30.87 o 
   2   7  22      212.79      166.73     18.78 o 
  -2   8  22      236.40      208.50     42.64 o 
  -1   8  22      151.21      157.68     18.48 o 
   0   8  22       88.88       71.73     18.68 o 
   1   8  22      159.75      157.94     20.09 o 
   2   8  22      238.63      212.86     22.73 o 
  -1   9  22      200.53      214.47     26.35 o 
   0   9  22        9.20       43.21     19.81 o 
   1   9  22      175.92      180.37     25.74 o 
   0  10  22        7.35       28.57     10.12 o 
   1   0  23       87.57       78.69      9.82 o 
   2   0  23      456.77      430.78     28.28 o 
   3   0  23      171.19      148.08     25.96 o 
  -3   1  23       31.46       33.10     14.83 o 
  -2   1  23     1156.81     1125.86     56.35 o 
  -1   1  23       39.38       34.62     10.25 o 
   0   1  23        0.06        4.36      4.58 o 
   1   1  23       48.93       56.22      9.46 o 
   2   1  23     1142.34     1188.01     38.47 o 
   3   1  23       30.29       63.05     22.07 o 
  -3   2  23      856.78      904.62     90.79 o 
  -2   2  23      254.41      193.66     35.11 o 
  -1   2  23      680.16      707.52     32.27 o 
   0   2  23      801.57      795.58     26.93 o 
   1   2  23      671.92      667.82     22.33 o 
   2   2  23      235.96      241.24     18.41 o 
   3   2  23      864.85      904.29     45.03 o 
  -3   3  23       23.99       25.06     53.14 o 
  -2   3  23       49.64      100.98     27.29 o 
  -1   3  23     2431.30     2599.96     72.77 o 
   0   3  23      269.27      273.65     16.83 o 
   1   3  23     2388.14     2513.12     55.45 o 
   2   3  23       57.11       38.55      9.01 o 
   3   3  23       21.81       20.73     12.80 o 
  -3   4  23      513.00      444.55     48.72 o 
  -2   4  23       73.43       53.47     19.20 o 
  -1   4  23      553.08      502.22     32.00 o 
   0   4  23      185.84      202.41     14.20 o 
   1   4  23      538.54      507.02     23.36 o 
   2   4  23       73.30       65.15     11.48 o 
   3   4  23      498.77      470.37     35.57 o 
  -3   5  23       50.27       49.94     18.68 o 
  -2   5  23       93.09       59.15     28.11 o 
  -1   5  23       46.90       56.77     16.08 o 
   0   5  23       16.26       35.21      8.64 o 
   1   5  23       40.06       47.70      9.26 o 
   2   5  23       96.45       63.68     15.09 o 
   3   5  23       49.61       56.86     16.08 o 
  -3   6  23      171.49      141.09     28.36 o 
  -2   6  23       71.15       90.04     44.02 o 
  -1   6  23      209.30      213.78     28.71 o 
   0   6  23      565.44      592.16     28.08 o 
   1   6  23      196.85      203.85     15.87 o 
   2   6  23       73.02       60.99     13.81 o 
   3   6  23      161.52      190.56     22.37 o 
  -2   7  23      708.04      731.91    126.53 o 
  -1   7  23       14.96       23.88     11.55 o 
   0   7  23        3.36        8.73      7.55 o 
   1   7  23       16.75       33.18     16.23 o 
   2   7  23      704.99      692.72     44.98 o 
  -2   8  23      106.14       75.36     21.05 o 
  -1   8  23      124.72      102.67     23.25 o 
   0   8  23      958.16      895.78     32.58 o 
   1   8  23      137.50      169.61     21.77 o 
   2   8  23      121.96       98.57     17.59 o 
  -1   9  23      374.85      368.07     34.09 o 
   0   9  23       40.83       36.24     12.89 o 
   1   9  23      388.22      351.65     28.27 o 
   0   0  24     1682.02     1877.58     56.38 o 
   1   0  24       45.88       37.19     10.11 o 
   2   0  24      109.04       96.79     15.99 o 
   3   0  24       13.32        5.26      9.39 o 
  -3   1  24        7.80       30.35     17.80 o 
  -2   1  24      375.17      410.57     38.75 o 
  -1   1  24      127.01      129.31     15.88 o 
   0   1  24      885.16      888.61     25.80 o 
   1   1  24      146.46      147.01     16.57 o 
   2   1  24      393.12      407.01     24.25 o 
   3   1  24        7.29       11.76      8.92 o 
  -3   2  24       33.78       29.61     16.05 o 
  -2   2  24      668.65      714.57     54.21 o 
  -1   2  24      811.58      766.92     36.03 o 
   0   2  24      162.38      125.00     11.67 o 
   1   2  24      770.25      808.84     29.91 o 
   2   2  24      651.66      640.02     30.39 o 
   3   2  24       43.32       45.81     12.59 o 
  -3   3  24      892.11      938.27     80.30 o 
  -2   3  24        1.16       45.78     20.90 o 
  -1   3  24      530.02      530.05     29.89 o 
   0   3  24       49.12       37.76     10.88 o 
   1   3  24      566.06      533.08     24.97 o 
   2   3  24        2.07       11.04      7.18 o 
   3   3  24      910.34     1039.43     62.28 o 
  -3   4  24      259.77      263.20     83.68 o 
  -2   4  24      225.39      258.23     33.66 o 
  -1   4  24      279.52      239.19     30.07 o 
   0   4  24      158.72      127.39     11.14 o 
   1   4  24      277.22      270.84     19.86 o 
   2   4  24      233.27      209.04     17.49 o 
   3   4  24      273.35      258.94     28.91 o 
  -3   5  24       32.36       70.32     25.43 o 
  -2   5  24      241.25      250.73     35.12 o 
  -1   5  24      618.10      621.45     34.21 o 
   0   5  24      275.64      221.78     15.75 o 
   1   5  24      608.62      584.68     24.65 o 
   2   5  24      236.49      250.31     23.60 o 
   3   5  24       32.96       55.48     15.46 o 
  -2   6  24      129.64      152.78     27.19 o 
  -1   6  24      177.99      164.53     21.57 o 
   0   6  24      623.61      630.07     33.53 o 
   1   6  24      165.76      163.31     14.75 o 
   2   6  24      140.80      133.28     16.41 o 
  -2   7  24      113.03      146.41     37.12 o 
  -1   7  24       25.07       25.84     11.96 o 
   0   7  24      668.10      729.27     34.46 o 
   1   7  24       24.41       29.72     10.82 o 
   2   7  24      120.76      134.16     22.59 o 
  -1   8  24      297.67      332.35     30.41 o 
   0   8  24        0.06       13.20      9.01 o 
   1   8  24      291.65      296.92     25.45 o 
  -1   9  24      184.59      188.14     29.87 o 
   0   9  24        2.20       27.51     13.64 o 
   1   9  24      184.39      184.60     21.28 o 
   1   0  25       65.06       86.75     15.83 o 
   2   0  25     1425.10     1624.67     65.70 o 
   3   0  25       12.72       23.05     11.30 o 
  -3   1  25      154.87      116.39     21.73 o 
  -2   1  25      242.26      254.44     25.26 o 
  -1   1  25       48.67       43.20     15.42 o 
   0   1  25     1341.84     1402.52     36.64 o 
   1   1  25       50.44       42.09     12.42 o 
   2   1  25      247.89      236.58     24.15 o 
   3   1  25      159.74      200.49     22.38 o 
  -3   2  25        7.05       63.07     19.92 o 
  -2   2  25        9.65       15.69     17.29 o 
  -1   2  25      234.14      255.61     21.48 o 
   0   2  25      127.42       91.90     14.60 o 
   1   2  25      246.95      224.63     17.35 o 
   2   2  25       11.98        8.20      8.18 o 
   3   2  25        7.99       26.82      9.10 o 
  -3   3  25       62.80       84.47     43.27 o 
  -2   3  25       27.49       37.25     25.24 o 
  -1   3  25       96.98       69.76     20.94 o 
   0   3  25      418.13      412.92     22.22 o 
   1   3  25      114.61      116.73     14.44 o 
   2   3  25       26.88       28.94      8.73 o 
   3   3  25       68.54       60.71     14.37 o 
  -3   4  25        2.92       15.14     19.30 o 
  -2   4  25       46.95       51.41     18.06 o 
  -1   4  25      827.76      891.46     53.48 o 
   0   4  25       50.89       59.34     10.49 o 
   1   4  25      930.35      950.49     39.67 o 
   2   4  25       38.95       66.50     17.04 o 
   3   4  25        4.82       18.99     10.15 o 
  -2   5  25      171.28      189.81     37.33 o 
  -1   5  25       84.57       52.36     18.02 o 
   0   5  25     1145.52     1302.72     42.17 o 
   1   5  25      109.77       97.02     14.18 o 
   2   5  25      178.39      138.68     17.03 o 
  -2   6  25      614.64      635.93     62.62 o 
  -1   6  25      161.92      116.62     30.46 o 
   0   6  25        0.00        4.43     10.93 o 
   1   6  25      147.01       99.94     16.33 o 
   2   6  25      646.50      742.55     47.96 o 
  -2   7  25       96.14       82.53     54.52 o 
  -1   7  25       38.73       39.10     12.65 o 
   0   7  25      199.31      133.56     16.47 o 
   1   7  25       41.91       72.75     18.34 o 
   2   7  25       90.47      114.32     19.41 o 
  -1   8  25       10.16       23.83     14.12 o 
   0   8  25       38.01       35.17     11.65 o 
   1   8  25       13.82       27.32     12.37 o 
   0   0  26     1931.24     2114.36     74.86 o 
   1   0  26        0.18       26.97      7.78 o 
   2   0  26      146.71      114.25     27.19 o 
   3   0  26        0.46       14.76     11.12 o 
  -3   1  26       45.32       38.96     12.47 o 
  -2   1  26      395.86      423.40     46.55 o 
  -1   1  26      539.67      572.42     43.82 o 
   0   1  26      161.60      168.27     11.87 o 
   1   1  26      531.40      521.58     29.37 o 
   2   1  26      386.45      416.01     28.84 o 
   3   1  26       58.17       37.35     12.77 o 
  -3   2  26      117.89       99.43     22.53 o 
  -2   2  26       58.14      118.56     31.39 o 
  -1   2  26      428.55      474.50     41.10 o 
   0   2  26        1.12       15.15     14.72 o 
   1   2  26      411.92      436.68     23.93 o 
   2   2  26       57.56       53.88     12.29 o 
   3   2  26      118.11       83.82     16.84 o 
  -3   3  26      261.40      282.50     36.51 o 
  -2   3  26      137.15      105.11     28.74 o 
  -1   3  26       42.93       23.49     17.27 o 
   0   3  26        6.97        3.20      7.36 o 
   1   3  26       36.42       44.13      8.42 o 
   2   3  26      131.39      146.85     22.55 o 
   3   3  26      247.45      300.38     30.90 o 
  -2   4  26       23.86       29.55     20.15 o 
  -1   4  26      246.91      205.85     27.97 o 
   0   4  26        3.00        6.55      7.16 o 
   1   4  26      192.66      144.20     16.24 o 
   2   4  26       22.74       29.41      8.79 o 
  -2   5  26      263.04      292.71     39.66 o 
  -1   5  26      521.50      462.74     40.32 o 
   0   5  26        0.62       18.21     11.28 o 
   1   5  26      544.96      508.86     39.90 o 
   2   5  26      253.16      282.56     27.34 o 
  -2   6  26      207.96      229.04     55.15 o 
  -1   6  26       11.15       46.05     15.37 o 
   0   6  26     1021.13     1003.93     48.81 o 
   1   6  26       14.66       19.43     11.80 o 
   2   6  26      194.81      169.15     21.66 o 
  -1   7  26       61.11       48.21     15.21 o 
   0   7  26      299.29      295.96     25.64 o 
   1   7  26       62.19       79.83     15.70 o 
  -1   8  26       37.11       35.58     21.26 o 
   0   8  26       35.47        9.46      7.38 o 
   1   8  26       39.95       42.75     14.47 o 
   1   0  27       66.24       43.25     15.85 o 
   2   0  27       55.90       34.88     10.33 o 
   3   0  27       98.25       42.80     12.90 o 
  -3   1  27      104.50       53.46     23.36 o 
  -2   1  27      245.83      261.64     28.30 o 
  -1   1  27       48.54       47.99     13.71 o 
   0   1  27       16.73       20.16      7.03 o 
   1   1  27       53.69       43.55     11.28 o 
   2   1  27      239.05      229.80     22.58 o 
   3   1  27       99.63      100.61     18.00 o 
  -3   2  27      391.20      555.44     74.99 o 
  -2   2  27       78.25      109.10     54.73 o 
  -1   2  27      385.10      344.66     34.18 o 
   0   2  27      766.99      799.81     59.42 o 
   1   2  27      359.78      370.43     21.33 o 
   2   2  27       81.30       63.68     12.67 o 
   3   2  27      384.52      374.93     35.84 o 
  -2   3  27       28.70       62.22     21.10 o 
  -1   3  27      838.10      887.81     58.36 o 
   0   3  27       98.09       71.04     11.86 o 
   1   3  27      770.57      763.89     33.58 o 
   2   3  27       29.68       21.58      7.84 o 
  -2   4  27       40.37       25.14     16.47 o 
  -1   4  27      355.39      367.05     40.10 o 
   0   4  27       74.41       82.83     12.68 o 
   1   4  27      362.60      341.31     22.49 o 
   2   4  27       36.29       23.74     12.49 o 
  -2   5  27       73.27       72.28     24.59 o 
  -1   5  27       11.52       16.90     16.69 o 
   0   5  27       27.59       18.32      8.73 o 
   1   5  27       10.81        9.98      8.63 o 
   2   5  27       69.20       63.36     13.88 o 
  -2   6  27       62.09       78.23     25.50 o 
  -1   6  27       17.01       54.46     20.23 o 
   0   6  27      116.82      119.59     18.73 o 
   1   6  27       15.08       37.15     10.42 o 
   2   6  27       60.40       43.88     19.94 o 
  -1   7  27       11.50       33.23     17.61 o 
   0   7  27        7.70       24.67      9.86 o 
   1   7  27       15.06       46.61     15.86 o 
   0   0  28       69.78       93.31     18.25 o 
   1   0  28       23.17       49.31     13.96 o 
   2   0  28       56.57       57.11     13.14 o 
  -2   1  28      150.84      161.78     36.53 o 
  -1   1  28        7.05       13.33      8.47 o 
   0   1  28      320.29      304.55     20.87 o 
   1   1  28       10.61       18.73     10.49 o 
   2   1  28      154.00      150.10     23.76 o 
  -2   2  28      250.07      276.91     51.76 o 
  -1   2  28      349.97      381.84     31.53 o 
   0   2  28       40.02       29.10     10.06 o 
   1   2  28      334.12      319.38     24.20 o 
   2   2  28      243.42      247.39     20.79 o 
  -2   3  28       38.90       57.92     20.14 o 
  -1   3  28      215.37      221.44     31.81 o 
   0   3  28        5.49       10.10     12.61 o 
   1   3  28      244.08      242.31     26.26 o 
   2   3  28       32.57       37.76     10.46 o 
  -2   4  28       91.32       43.92     33.41 o 
  -1   4  28      174.66      178.12     29.27 o 
   0   4  28      123.51      130.05     19.62 o 
   1   4  28      193.05      138.77     14.57 o 
   2   4  28      108.83       92.39     15.72 o 
  -2   5  28       34.95       51.80     19.89 o 
  -1   5  28      147.29      168.92     58.55 o 
   0   5  28       56.39       63.67     23.39 o 
   1   5  28      144.75      137.95     14.19 o 
   2   5  28       50.79       36.11     12.73 o 
  -1   6  28       53.18       78.53     24.17 o 
   0   6  28       54.54       71.36     15.62 o 
   1   6  28       56.16       47.40     10.74 o 
   0   7  28      374.97      433.03     35.49 o 
   1   0  29       23.68       25.27      9.79 o 
   2   0  29      522.66      554.62     39.46 o 
  -2   1  29      149.67      107.29     14.85 o 
  -1   1  29       54.48       76.28     14.85 o 
   0   1  29      243.88      281.76     25.65 o 
   1   1  29       53.21       52.37     11.63 o 
   2   1  29      142.19      121.30     18.05 o 
  -2   2  29       11.40       17.76     12.84 o 
  -1   2  29       99.29       81.30     19.29 o 
   0   2  29       57.08       33.93      9.13 o 
   1   2  29      105.06      109.82     16.88 o 
   2   2  29        6.32       15.26      7.40 o 
  -2   3  29       17.11       54.72     22.48 o 
  -1   3  29       57.70       33.30     18.10 o 
   0   3  29        0.00       17.95      8.07 o 
   1   3  29       62.21       49.64      9.80 o 
   2   3  29       17.38       15.87      6.50 o 
  -2   4  29       20.85       44.91     29.59 o 
  -1   4  29      389.85      405.73     46.64 o 
   0   4  29       43.95       38.84     12.08 o 
   1   4  29      399.33      373.12     26.31 o 
   2   4  29       21.17       19.23     10.40 o 
  -1   5  29       69.73       51.62     18.56 o 
   0   5  29      269.43      308.16     36.29 o 
   1   5  29       74.65       77.50     12.84 o 
  -1   6  29       17.49       47.26     19.11 o 
   0   6  29        0.87       10.42      9.43 o 
   1   6  29       11.50       26.25     13.49 o 
   0   0  30      884.86      901.68     65.21 o 
   1   0  30        2.55       11.17     12.61 o 
   2   0  30      129.55      130.37     26.70 o 
  -2   1  30      162.45      139.50     21.00 o 
  -1   1  30       93.63       89.32     24.67 o 
   0   1  30      137.62      103.62     13.15 o 
   1   1  30       87.53       63.31     11.76 o 
   2   1  30      159.20      170.99     21.59 o 
  -2   2  30       11.51       23.45     13.98 o 
  -1   2  30       82.08       60.22     15.56 o 
   0   2  30        0.43       28.59      9.57 o 
   1   2  30       87.94       47.19     13.53 o 
   2   2  30        9.20       13.24      7.74 o 
  -1   3  30       10.40       20.23     16.61 o 
   0   3  30       11.12       20.85     22.13 o 
   1   3  30       10.11       12.02     10.33 o 
  -1   4  30      147.29      144.10     27.01 o 
   0   4  30        2.47       18.41     14.69 o 
   1   4  30      142.44      117.23     20.67 o 
  -1   5  30      215.08      189.56     29.89 o 
   0   5  30        0.11       29.10     13.22 o 
   1   5  30      209.48      167.96     28.99 o 
   1   0  31        3.85       29.91     13.18 o 
  -1   1  31       21.91       34.16     10.63 o 
   0   1  31       41.25       33.88     14.63 o 
   1   1  31       29.80       19.65     13.62 o 
  -1   2  31       55.29       57.36     26.73 o 
   0   2  31      246.85      245.86     35.54 o 
   1   2  31       52.94       47.92     13.11 o 
  -1   3  31      293.63      338.78     39.44 o 
   0   3  31       59.81       90.32     31.61 o 
   1   3  31      303.18      334.49     27.07 o 
  -1   4  31       94.98       72.57     24.61 o 
   0   4  31       34.42       34.91     13.82 o 
   1   4  31       92.67       62.51     20.26 o 
   0   0  32        9.36       -7.42     21.85 o 
   1   0  32       36.61       25.91     13.21 o 
  -1   1  32        2.14       15.64      9.98 o 
   0   1  32      136.97      125.49     75.41 o 
   1   1  32        1.13       20.99     12.51 o 
  -1   2  32      166.74      190.68     25.74 o 
   0   2  32       23.58        6.17     13.04 o 
   1   2  32      173.59      157.85     23.60 o 
   0   3  32        2.00       28.32     30.76 o 
   0   1  33      122.32       99.63     23.61 o 
                                                 
